# Supplementary material for: Gut microbiota and immune mediation: a Mendelian randomization study on granulomatosis with polyangiitis
Source: Front Immunol. 2023 Nov 28;14:1296016. doi: 10.3389/fimmu.2023.1296016 (PMC10715420; doi:10.3389/fimmu.2023.1296016)
Supplement: Supplementary file 1 [file Table_1.xlsx]

## Sheet: Stable 1
Stable1: Data overview and source
MiBioGen consortium
STUDY										MICROBIOME SEQUENCING								Genotype pre-imputation QC					Genotyping sample QC
Acronym	Study design	Ethnicity	Country	Nsamples GWAS	PPI users	Antibiotic users	Shannon Diversity Index(mean)	Age(mean, yrs)	BMI	Stool DNA Isolation Method	Chemical (buffer name)	Bead beating (Y/N)	Ensymatic (enzyme set)	Thermal (C)	Technology	16S domain	Genotyping platform & SNP panel	MAF	Call rate, per SNP	Pvalue HWE cutoff	Other	SNPs meet criteria	Before/after imputation	Call rate, per individual	Ethnic outliers removal	Other criteria
BSPSPC	Population-based	European	Germany	721	NA	NA	2.987	61.53	27.32	QIAamp DNA Stool Mini Kit with beadbeating	Buffer ASL	Y	proteinase K	95C 5 min (extra)	MiSeq	V1-V2	Illumina 550K	0.01	0.95	<1 E-5		777806	before	>95%	PCA outliers	1. Sex mismatch; 2. Heterozygosity rate > 3 IQR; 3. Relatedness (IBD>0.1875)
CARDIAw	Population-based	European	USA	257	17	37	2.72	55.79	27.74	MoBio PowerSoil	SNS & others	Y		60	MiSeq	V3-V4	Affymetrix 6.0	0.02	0.95	<1 E-4		578568	before	>=98%	PCA outliers	duplicated or with high IBD connectivity in Birdsuite-1
COPSAC	Children	European	Denmark	380	0	84	2.62	4.37	15.59	MoBio PowerSoil	SNS & others	Y		60	MiSeq	V4	Illumina Infinium® OmniExpressExome-8 v1.4	0.01	0.99	<1E-6		601394	before	>99%	PCA outliers	1. Sex mismatch 2. Monozygotic twins or genetic duplicates
DanFunD16	Population-based	European	Denmark	2396	NA	NA	3.478	54.9	26.1	NucleoSpin Soil kit (Macherey-Nagel)	Lysis buffer SL1	Y	Enhancer SX	-	HiSeq2500	V4	Illumina OmniExpress	0 (excluded monomorphic)	0.98	<1E-5		510806	before	>95%	PCA outliers	1. Missing phenotype 2. Sex mismatch 3. heterozygosity
FGFP	Population-based	European	Belgian	2259	359	625(12 months)	2.557	50.85	24.97	MoBio PowerSoil	SNS & others	Y		60	MiSeq	V4	Illumina OmniExpress	0 (excluded monomorphic)	0.95	< 1E-5	1. triallelic SNPs 2. AT|CG ambigous alleles 3. duplicated positions 4. unmapped SNPs	509886	before	>95%	PCA outliers with non-western-EUR 1KG references	1. sample heterozygosity +/- 3SD of mean 2. cryptic relatedness (>0.025) greedy exclusions 3. genotypic discordance among available replicate samples.
FOCUS	Population-based	European	Germany	960	NA	NA	2.65	51.4	26.4	QIAamp DNA Stool Mini Kit with beadbeating	Buffer ASL	Y	proteinase K	95C 5 min (extra)	MiSeq	V1-V2	Illumina Immunochip	0.01	0.95	<1 E-5		937641	before	>95%		1. Sex mismatch; 2. Heterozygosity rate > 3 IQR; 3. Relatedness (IBD>0.1875)
GEM_HCE_v12	Population-based	European	Canada	378	NA	24 (in the last 6months) - 0 (in the last 30 days)	2.96921	18.6111	22.3155	QIAamp DNA Stool Mini Kit with beadbeating	Buffer ASL	Y	proteinase K	70	MiSeq	V4	Illumina HumanCoreExome	≥ 1%	0.95	<1E-10	additional 26,206 SNPs were removed based on a list of commonly mis-genotyped variants	279497	before	>95%	PCA outliers	individuals are removed if the heterozygosity rate exceeds the 6 standard deviations of the mean. Only the sample from one member from each family enrolled in the project was included in the current microbiome GWAS study. Individuals with missing phenotype
GEM_ICHIP_HCE	Population-based	European	Canada	662	NA	23(in the last 6 months) - 0 (in the last 30 days)	2.96701	20.852	23.3731	QIAamp DNA Stool Mini Kit with beadbeating	Buffer ASL	Y	proteinase K	70	MiSeq	V4	Illumina HumanCoreExome	≥ 1%	0.95	<1E-10	additional 26206 SNPs were removed based on a list of commonly mis-genotyped variants	209170	before	>95%	PCA outliers	individuals are removed if the heterozygosity rate exceeds the 6 standard deviations of the mean. Only the sample from one member from each family enrolled in the project was included in the current microbiome GWAS study. Individuals with missing phenotype
LLD	Population-based	European	The Netherlands	875	70	8	3.22	45.09	25.24	Qiagen AllPrep with beadbeating	Buffer RLT Plus (guanidine-isothiocyanate)	Y	-		MiSeq	V4	Illumina Immunochip & HumanCytoSNP-12 BeadChip	0.0001	0.98	<1E-4		379855	before	>95%	PCA outliers	Genetic PC oulitiers, relatives
METSIM	Population-based	European	Finland	522	0	4	2.83	61.91	27.92	MoBio PowerSoil	SNS & others	Y		60	MiSeq	V4	Illumina OmniExpressExome	0	0.95	<1e-6	dropped unmappable SNPs, triallelic SNPs, SNPs with duplicate positions, and SNPs with no founder genotypes; set heterozygous haploid genotypes to missing	681789	before	≥ 98% (none excluded)	--	checked for sex mixmatch, unexpected duplicates, and concordance with exome chip genotypes
MIBS	Population-based	European	The Netherlands	80	NA	NA	3.27	48.74	24.25	Qiagen AllPrep with beadbeating	Buffer RLT Plus (guanidine-isothiocyanate)	Y			MiSeq	V4	Illumina OmniExpressExome	0.0001	0.99			216711	before	>95%	PCA outliers	Genetic PC oulitiers, relatives
NGRC	Population-based	European	USA	77	11	12	2.37358	71.8961	27.8309	MoBio PowerMag Soil DNA Isolation Kit (Optimized for KingFisher), chemistry equal to MiBio PowerSoil	SNS & others	Y		65	MiSeq	V4	Human-Omni1-Quad v1-0 B	0 (excluded monomorphic)	0.98	<1E-6		807480	before	>95%	No ethnic outliers	None
NTR	MZ Twins Study	European	The Netherlands	279	NA	NA	3.31	35.38	25.02	Mobio PowerSoil	SDS C1 reagent with extra step of temperature lysis with PowerFecal lysis buffer	Y		65	MiSeq	V4	Affymetrix 6.0	0.01	0.95	<1E-5		476061-769563*	before	>90%	PCA outliers	1. Sex mismatch, 2. Heterozygosity Plink -0.10< F >0.10, 3. IBS mismatch, 4. Zygosity mismatch, 5. Concordance mismatch, 6. SNPs: Palindromic SNPs MAF>0.40, 7. SNPs: Mendelian error rate over 2%. *Multiple genotype platforms used.
POPCOL	Population-based	European	Sweden	134	6	12	3.04	54.75	24.5	QIAamp DNA Stool Mini Kit with beadbeating	Buffer ASL	Y	proteinase K	70	MiSeq	V1-V2	Illumina HumanOmniExpressExome	0.01	0.95	<1E-5		597749	before	>95%	PCA outliers	1. Sex mismatch; 2. Heterozygosity rate > 3 SD; 3. Relatedness (IBD>0.1875)
RS3	Population-based	European	The Netherlands	1220	260	0	3.15	62.3	27.43	Automated: DiaSorin Arrow		Y			MiSeq	V3-V4	Ilumina HapMap 550 & 610	≥ 1%	0.98	<1E-6		514073	before	≥ 97.5%	PCA outliers	sex mismatch; heterozygosity +4SD SD from median distribution; Monozogotic twins or genetic duplicates; missing phenotypes
SHIP	Population-based	European	Germany	996	98	19	2.91	56.93	28.06	PSP Spin Stool DNA Kit	Lysis buffer P	Y,circonia beads	proteinase K	70	MiSeq	V1-V2	Affymetrix Genome-Wide Human SNP Array 6.0	0 (excluded monomorphic)	0.95	<1E-4		1803558	before	>94%	PCA outliers	gender mismatch, duplicated samples (by IBS)
SHIP-TREND	Population-based	European	Germany	905	51	6	2.9	50.24	27.38	PSP Spin Stool DNA Kit	Lysis buffer P	Y,circonia beads	proteinase K	70	MiSeq	V1-V2	Illumina Human Omni 2.5 BeadChip	0 (excluded monomorphic)	0.95	<1E-4		823635	before	>92%	PCA outliers	gender mismatch, duplicated samples (by IBS)
TwinsUK	Twins Study	European	UK	1205	62	78	2.743	61.52	26.26	MoBio PowerSoil	SNS & others	Y		60	MiSeq	V4	HumanHap610Q	0.01	97% (MAF > 5%), 99% (1%<MAF<5%)	<1E-6		282.837	before	>98%	PCA outliers	(i) Heterozygosity >2sd; (ii) sample errors by IBD, as twins; (iii) Misclassified MZ/DZ by IBD
*Yellow reprent unadjust variable, orange represent adjust variable, green represent quality control. Information citation from Kurilshikov A, Medina-Gomez C, Bacigalupe R, et al. Large-scale association analyses identify host factors influencing human gut microbiome composition. Nat Genet. 2021;53(2):156-165. doi:10.1038/s41588-020-00763-1
GWAS Data source
Phenotype	Consortium	Population	n case	n control	Link	Accession number
Gut microbiota	MibioGen	European	14306		https://gwas.mrcieu.ac.uk/datasets/	ebi-a-GCST90016908 to ebi-a-GCST90017118
731 immune cells Trait	doi: 10.1038/s41588-020-0684-4	European	over 3000		https://gwas.mrcieu.ac.uk/datasets/	ebi-a-GCST90001391 to ebi-a-GCST90002121
Granulomatosis with Polyangiitis(GPA)	FinnGen	European	413	365533	https://storage.googleapis.com/finngen-public-data-r9/summary_stats/finngen_R9_M13_WEGENER.gz

## Sheet: Stable2
Stable2: SNP for significant MR analysis
SNP for MR analysis between microbiota and GPA
Exposure	Outcome	SNP	b(Wald ratio)	se	p
phylum Firmicutes	GPA	rs10121673	-2.00989	1.66858	0.228374
phylum Firmicutes	GPA	rs10507119	0.400908	1.46973	0.785025
phylum Firmicutes	GPA	rs112334273	0.789738	1.24346	0.525354
phylum Firmicutes	GPA	rs11255446	0.639039	1.56292	0.682631
phylum Firmicutes	GPA	rs11738731	0.350056	1.28047	0.78456
phylum Firmicutes	GPA	rs11999880	0.970925	1.72159	0.572775
phylum Firmicutes	GPA	rs12040366	0.976282	1.68539	0.562413
phylum Firmicutes	GPA	rs12197812	3.34091	1.68225	0.0470363
phylum Firmicutes	GPA	rs12794898	-0.090785	1.38174	0.947614
phylum Firmicutes	GPA	rs1313363	-0.178651	1.52024	0.906451
phylum Firmicutes	GPA	rs13179700	3.40735	1.55053	0.027982
phylum Firmicutes	GPA	rs13259546	0.897019	0.950867	0.345492
phylum Firmicutes	GPA	rs139618770	-0.261918	1.5684	0.867373
phylum Firmicutes	GPA	rs17104176	-0.0855799	1.66185	0.95893
phylum Firmicutes	GPA	rs17513268	2.90594	1.57458	0.0649609
phylum Firmicutes	GPA	rs17655872	2.15827	1.61692	0.181941
phylum Firmicutes	GPA	rs1842454	5.48022	1.79065	0.00221
phylum Firmicutes	GPA	rs200076693	0.551497	0.708573	0.43638
phylum Firmicutes	GPA	rs2057112	1.77869	1.21262	0.142425
phylum Firmicutes	GPA	rs2273429	0.135412	1.62114	0.933431
phylum Firmicutes	GPA	rs2332027	0.899199	1.495	0.547525
phylum Firmicutes	GPA	rs2518629	-0.58185	1.6651	0.726761
phylum Firmicutes	GPA	rs2547978	0.105371	1.54659	0.945681
phylum Firmicutes	GPA	rs2587502	1.67962	1.51968	0.269052
phylum Firmicutes	GPA	rs2993156	0.382245	1.5444	0.804518
phylum Firmicutes	GPA	rs34501267	3.62546	1.52833	0.0176839
phylum Firmicutes	GPA	rs34965880	0.26629	1.71311	0.876472
phylum Firmicutes	GPA	rs35867233	-0.821132	1.74854	0.638634
phylum Firmicutes	GPA	rs3751769	1.53831	1.89318	0.416473
phylum Firmicutes	GPA	rs3792064	-0.494221	1.73811	0.776147
phylum Firmicutes	GPA	rs3852931	0.844024	1.5162	0.577752
phylum Firmicutes	GPA	rs40688	1.57823	1.60231	0.32464
phylum Firmicutes	GPA	rs4516864	0.902521	1.60125	0.573002
phylum Firmicutes	GPA	rs4572467	1.76685	1.65542	0.285832
phylum Firmicutes	GPA	rs4694280	0.544187	1.55917	0.727072
phylum Firmicutes	GPA	rs4750583	-0.282362	1.45192	0.845804
phylum Firmicutes	GPA	rs56199908	-0.835124	0.827148	0.312667
phylum Firmicutes	GPA	rs61993498	0.224388	1.48089	0.879563
phylum Firmicutes	GPA	rs62525876	3.21992	1.82229	0.0772338
phylum Firmicutes	GPA	rs62570972	3.79765	1.16124	0.00107419
phylum Firmicutes	GPA	rs6491422	0.375297	1.49543	0.801843
phylum Firmicutes	GPA	rs6550017	0.723901	1.62976	0.656915
phylum Firmicutes	GPA	rs6565667	1.18986	1.6736	0.477111
phylum Firmicutes	GPA	rs6758729	-0.202622	1.3673	0.882192
phylum Firmicutes	GPA	rs6814436	-0.596013	1.46424	0.683974
phylum Firmicutes	GPA	rs6815608	0.0653613	1.04112	0.949942
phylum Firmicutes	GPA	rs6831498	-1.42026	1.47006	0.333982
phylum Firmicutes	GPA	rs7134618	-1.47312	1.52306	0.333441
phylum Firmicutes	GPA	rs7247191	-2.5321	1.63465	0.121378
phylum Firmicutes	GPA	rs72680748	0.218846	1.39327	0.875187
phylum Firmicutes	GPA	rs72738886	-0.546367	1.5252	0.720173
phylum Firmicutes	GPA	rs72771021	0.516524	0.984493	0.59982
phylum Firmicutes	GPA	rs72775837	0.0507151	1.29976	0.968875
phylum Firmicutes	GPA	rs7299612	-1.85681	1.67302	0.267062
phylum Firmicutes	GPA	rs77938574	0.282832	1.11028	0.798923
phylum Firmicutes	GPA	rs78395341	-2.15326	1.312	0.100755
phylum Firmicutes	GPA	rs789358	-1.9017	1.59828	0.234107
phylum Firmicutes	GPA	rs8066823	2.51945	1.25894	0.0453654
phylum Firmicutes	GPA	rs8080357	0.431752	1.58268	0.785008
phylum Firmicutes	GPA	rs8085381	0.8719	1.39739	0.53266
phylum Firmicutes	GPA	rs9532499	-0.811227	1.6452	0.621952
phylum Firmicutes	GPA	rs992074	0.443876	0.99203	0.654556
genus Ruminococcus torques group	GPA	rs10115518	0.200098	1.50387	0.89415
genus Ruminococcus torques group	GPA	rs10865730	-2.20649	1.50191	0.1418
genus Ruminococcus torques group	GPA	rs10878750	-2.61975	1.85487	0.157843
genus Ruminococcus torques group	GPA	rs10904297	-1.85267	1.43978	0.198173
genus Ruminococcus torques group	GPA	rs10967781	-1.90538	1.51133	0.207406
genus Ruminococcus torques group	GPA	rs11170193	1.57031	1.53135	0.305155
genus Ruminococcus torques group	GPA	rs11515332	0.412159	1.73097	0.811797
genus Ruminococcus torques group	GPA	rs117200551	1.07876	1.24253	0.385287
genus Ruminococcus torques group	GPA	rs117219902	-2.82413	1.66912	0.0906478
genus Ruminococcus torques group	GPA	rs117540773	-1.09048	1.31543	0.407108
genus Ruminococcus torques group	GPA	rs1190968	0.0700454	1.66412	0.966426
genus Ruminococcus torques group	GPA	rs12434631	-1.34881	1.51566	0.37351
genus Ruminococcus torques group	GPA	rs12693214	-0.35151	1.92369	0.855012
genus Ruminococcus torques group	GPA	rs12968358	-1.92144	1.86769	0.303583
genus Ruminococcus torques group	GPA	rs1475330	1.66199	1.56695	0.288848
genus Ruminococcus torques group	GPA	rs158487	-3.69648	1.45757	0.0112106
genus Ruminococcus torques group	GPA	rs17089576	-0.68099	1.56602	0.663669
genus Ruminococcus torques group	GPA	rs17628229	2.11068	1.63008	0.195378
genus Ruminococcus torques group	GPA	rs1945861	-1.23363	1.60627	0.442481
genus Ruminococcus torques group	GPA	rs1964825	0.644958	1.70845	0.705794
genus Ruminococcus torques group	GPA	rs2239511	-0.115547	1.57922	0.941673
genus Ruminococcus torques group	GPA	rs2828419	-1.6254	1.47835	0.271563
genus Ruminococcus torques group	GPA	rs34507001	-0.732832	1.69894	0.666217
genus Ruminococcus torques group	GPA	rs35231441	0.592066	0.984086	0.547413
genus Ruminococcus torques group	GPA	rs35866622	-2.38556	1.20031	0.046872
genus Ruminococcus torques group	GPA	rs3758893	1.92894	1.73926	0.267404
genus Ruminococcus torques group	GPA	rs4073731	-0.0834487	1.45424	0.95424
genus Ruminococcus torques group	GPA	rs4147980	0.189378	1.46643	0.897245
genus Ruminococcus torques group	GPA	rs4310987	-1.69175	1.58048	0.284441
genus Ruminococcus torques group	GPA	rs4354773	-0.364838	1.41728	0.796853
genus Ruminococcus torques group	GPA	rs443562	-1.35111	1.70538	0.428207
genus Ruminococcus torques group	GPA	rs462537	0.42091	1.53139	0.783428
genus Ruminococcus torques group	GPA	rs61891519	-1.71695	0.858491	0.0455041
genus Ruminococcus torques group	GPA	rs62263521	-3.44947	1.46517	0.018557
genus Ruminococcus torques group	GPA	rs62374581	1.96039	1.67202	0.24101
genus Ruminococcus torques group	GPA	rs663497	1.28181	1.60844	0.425493
genus Ruminococcus torques group	GPA	rs66876068	-2.5247	1.54423	0.102066
genus Ruminococcus torques group	GPA	rs6832030	0.586108	1.01921	0.565251
genus Ruminococcus torques group	GPA	rs7042929	2.93023	1.31047	0.025351
genus Ruminococcus torques group	GPA	rs7151136	-0.184185	1.58903	0.907724
genus Ruminococcus torques group	GPA	rs7213000	0.298563	1.4513	0.837008
genus Ruminococcus torques group	GPA	rs7228406	-3.23896	1.50364	0.0312336
genus Ruminococcus torques group	GPA	rs72793435	-2.9288	1.64813	0.0755608
genus Ruminococcus torques group	GPA	rs73228757	2.24513	1.51023	0.137115
genus Ruminococcus torques group	GPA	rs73488188	0.791498	1.60263	0.621394
genus Ruminococcus torques group	GPA	rs73521728	-1.42662	1.41038	0.31177
genus Ruminococcus torques group	GPA	rs7560771	1.93036	1.50012	0.19816
genus Ruminococcus torques group	GPA	rs77034621	1.94177	1.78718	0.277257
genus Ruminococcus torques group	GPA	rs77805277	-1.22999	1.63777	0.452645
genus Ruminococcus torques group	GPA	rs78383556	-1.76791	1.65248	0.284685
genus Ruminococcus torques group	GPA	rs7850011	-0.632767	1.42062	0.656019
genus Ruminococcus torques group	GPA	rs78980286	-0.351622	1.24248	0.777177
genus Ruminococcus torques group	GPA	rs7962339	-0.928495	1.60769	0.563579
genus Ruminococcus torques group	GPA	rs871555	-2.46183	1.59756	0.123319
genus Ruminococcus torques group	GPA	rs935985	-0.0354959	1.62927	0.982618
genus Desulfovibrio	GPA	rs10179410	-0.510713	1.33993	0.703093
genus Desulfovibrio	GPA	rs10747496	0.278037	0.959757	0.77205
genus Desulfovibrio	GPA	rs10922050	-0.829954	1.16696	0.476953
genus Desulfovibrio	GPA	rs10924791	-0.942226	1.15138	0.413162
genus Desulfovibrio	GPA	rs10937554	1.80311	1.11129	0.104688
genus Desulfovibrio	GPA	rs10948679	-0.212868	1.14258	0.852205
genus Desulfovibrio	GPA	rs11595633	0.0795236	1.21199	0.947685
genus Desulfovibrio	GPA	rs11603537	1.63762	1.09604	0.135143
genus Desulfovibrio	GPA	rs11767992	-1.00435	1.42397	0.480614
genus Desulfovibrio	GPA	rs12031543	-0.662353	0.801824	0.408771
genus Desulfovibrio	GPA	rs12620914	-0.471298	1.07735	0.661778
genus Desulfovibrio	GPA	rs12959615	-0.128054	1.14143	0.910675
genus Desulfovibrio	GPA	rs13066142	0.677475	1.0104	0.502538
genus Desulfovibrio	GPA	rs1423308	1.31716	1.10815	0.234591
genus Desulfovibrio	GPA	rs16863365	-0.676111	1.50603	0.653478
genus Desulfovibrio	GPA	rs16955490	0.151372	0.999104	0.879575
genus Desulfovibrio	GPA	rs17062711	1.19201	1.00616	0.236133
genus Desulfovibrio	GPA	rs1793048	0.580511	1.15458	0.615111
genus Desulfovibrio	GPA	rs1868051	1.82785	1.12742	0.104959
genus Desulfovibrio	GPA	rs1883434	3.04144	1.1126	0.00626406
genus Desulfovibrio	GPA	rs2032031	-0.0604572	1.06511	0.954735
genus Desulfovibrio	GPA	rs2066432	0.744775	1.11669	0.504806
genus Desulfovibrio	GPA	rs2191833	0.54743	1.10373	0.619908
genus Desulfovibrio	GPA	rs2215897	1.97479	1.21852	0.105094
genus Desulfovibrio	GPA	rs2235807	-1.04385	0.972439	0.283074
genus Desulfovibrio	GPA	rs2590913	-0.0641176	1.02691	0.950214
genus Desulfovibrio	GPA	rs2770055	-0.349266	1.07847	0.74605
genus Desulfovibrio	GPA	rs2853179	1.51186	1.03136	0.142677
genus Desulfovibrio	GPA	rs3757675	1.71515	1.1111	0.122674
genus Desulfovibrio	GPA	rs3789086	-0.835812	1.03881	0.421057
genus Desulfovibrio	GPA	rs4416552	0.992951	1.20866	0.411346
genus Desulfovibrio	GPA	rs4797774	0.92489	0.840099	0.270927
genus Desulfovibrio	GPA	rs4891430	-1.48364	1.3402	0.26828
genus Desulfovibrio	GPA	rs4904701	2.16161	1.17077	0.0648463
genus Desulfovibrio	GPA	rs56343159	2.12137	1.15646	0.0665994
genus Desulfovibrio	GPA	rs569008	-0.142107	1.08587	0.895879
genus Desulfovibrio	GPA	rs598954	0.666763	1.14967	0.561942
genus Desulfovibrio	GPA	rs6580353	-0.0377191	1.14495	0.973719
genus Desulfovibrio	GPA	rs6768265	-0.184269	1.14765	0.872438
genus Desulfovibrio	GPA	rs68108857	0.371965	0.580029	0.521337
genus Desulfovibrio	GPA	rs6815450	-1.53838	1.10423	0.163568
genus Desulfovibrio	GPA	rs6837565	-0.749423	1.16229	0.519069
genus Desulfovibrio	GPA	rs7138278	-0.114127	1.2586	0.927749
genus Desulfovibrio	GPA	rs7189855	0.998797	1.12135	0.373085
genus Desulfovibrio	GPA	rs72647089	0.315358	1.20111	0.792893
genus Desulfovibrio	GPA	rs72923956	-1.11775	1.01757	0.272007
genus Desulfovibrio	GPA	rs73426270	0.698276	1.4914	0.639641
genus Desulfovibrio	GPA	rs75838882	0.921838	0.56497	0.102751
genus Desulfovibrio	GPA	rs7634268	0.575377	1.1914	0.629137
genus Desulfovibrio	GPA	rs77236032	-0.739136	1.2021	0.53864
genus Desulfovibrio	GPA	rs7947015	0.950118	1.50697	0.528379
genus Desulfovibrio	GPA	rs7998434	0.534184	1.21413	0.659955
genus Desulfovibrio	GPA	rs8040209	0.302053	1.20357	0.801841
genus Desulfovibrio	GPA	rs9316943	0.230936	1.12759	0.837725
genus Lactococcus	GPA	rs10115142	-0.227289	0.760069	0.764912
genus Lactococcus	GPA	rs10417872	0.689893	0.650297	0.28874
genus Lactococcus	GPA	rs11081668	0.508181	0.757804	0.502478
genus Lactococcus	GPA	rs115565196	1.50642	0.997336	0.13093
genus Lactococcus	GPA	rs11963051	-0.786084	0.776824	0.311576
genus Lactococcus	GPA	rs1225886	1.04806	0.755345	0.165282
genus Lactococcus	GPA	rs123059	1.03613	0.619794	0.0945757
genus Lactococcus	GPA	rs12621813	0.375967	0.729311	0.606197
genus Lactococcus	GPA	rs133592	1.02551	0.715213	0.151615
genus Lactococcus	GPA	rs1392564	0.579532	0.849328	0.495023
genus Lactococcus	GPA	rs143970234	-1.6832	0.758844	0.0265473
genus Lactococcus	GPA	rs1442587	0.918597	0.827294	0.266843
genus Lactococcus	GPA	rs147809264	0.0734513	0.722292	0.919001
genus Lactococcus	GPA	rs17168302	0.33951	0.598289	0.570396
genus Lactococcus	GPA	rs17317784	0.64056	0.612652	0.295768
genus Lactococcus	GPA	rs17797841	-0.587809	0.869812	0.499175
genus Lactococcus	GPA	rs1993289	0.0599241	0.685551	0.930346
genus Lactococcus	GPA	rs2048808	-1.10923	0.750189	0.139247
genus Lactococcus	GPA	rs220328	0.269318	0.736813	0.714726
genus Lactococcus	GPA	rs2293361	1.0503	0.774863	0.175271
genus Lactococcus	GPA	rs2567142	1.97138	0.785356	0.0120672
genus Lactococcus	GPA	rs28872546	0.856719	0.880961	0.330811
genus Lactococcus	GPA	rs34245776	1.5287	0.78986	0.0529409
genus Lactococcus	GPA	rs34716506	0.588722	0.707754	0.405513
genus Lactococcus	GPA	rs35781710	0.0224102	0.714647	0.974984
genus Lactococcus	GPA	rs3745383	1.14219	0.794441	0.150512
genus Lactococcus	GPA	rs3750944	0.910753	0.763564	0.232961
genus Lactococcus	GPA	rs3751563	0.117358	0.736027	0.873316
genus Lactococcus	GPA	rs4128857	-0.177245	0.730858	0.80838
genus Lactococcus	GPA	rs41997	0.0300461	0.827864	0.971048
genus Lactococcus	GPA	rs4704721	-0.698288	0.736617	0.343147
genus Lactococcus	GPA	rs4751041	-0.583106	0.725901	0.42181
genus Lactococcus	GPA	rs4766997	1.00136	0.616646	0.104401
genus Lactococcus	GPA	rs4789544	-0.145562	0.744039	0.844894
genus Lactococcus	GPA	rs55910161	0.0154131	0.760644	0.983833
genus Lactococcus	GPA	rs55959427	1.04441	0.881378	0.23603
genus Lactococcus	GPA	rs5759265	-0.669075	0.743914	0.36844
genus Lactococcus	GPA	rs6674304	0.0655316	0.899217	0.941905
genus Lactococcus	GPA	rs7251807	-0.242877	0.916282	0.790957
genus Lactococcus	GPA	rs72808892	-0.0605835	0.799749	0.939616
genus Lactococcus	GPA	rs73189497	0.893651	0.590096	0.12992
genus Lactococcus	GPA	rs73492577	0.361763	0.654613	0.580512
genus Lactococcus	GPA	rs7572976	-2.23699	0.891133	0.0120638
genus Lactococcus	GPA	rs7659451	-0.668869	0.837541	0.424516
genus Lactococcus	GPA	rs7854377	0.943627	0.723938	0.192417
genus Lactococcus	GPA	rs80349009	-0.937254	0.853826	0.272331
genus Eubacterium oxidoreducens group	GPA	rs10107756	-0.954775	0.678092	0.159122
genus Eubacterium oxidoreducens group	GPA	rs11006780	1.88349	0.85264	0.0271738
genus Eubacterium oxidoreducens group	GPA	rs113819786	0.5588	0.921418	0.544212
genus Eubacterium oxidoreducens group	GPA	rs11763772	-1.2903	0.875099	0.140357
genus Eubacterium oxidoreducens group	GPA	rs12126201	-2.14488	0.864893	0.0131403
genus Eubacterium oxidoreducens group	GPA	rs12129908	-1.03543	0.797102	0.193948
genus Eubacterium oxidoreducens group	GPA	rs12235350	-1.60774	0.862315	0.0622597
genus Eubacterium oxidoreducens group	GPA	rs12326318	-0.151044	0.772629	0.845006
genus Eubacterium oxidoreducens group	GPA	rs12423772	-0.0137214	0.703132	0.98443
genus Eubacterium oxidoreducens group	GPA	rs12427618	-0.340168	0.870026	0.695808
genus Eubacterium oxidoreducens group	GPA	rs1256855	0.650958	0.915596	0.477105
genus Eubacterium oxidoreducens group	GPA	rs12873078	0.429535	0.863899	0.619044
genus Eubacterium oxidoreducens group	GPA	rs13282577	0.479359	1.0457	0.646659
genus Eubacterium oxidoreducens group	GPA	rs2277054	1.13341	0.918385	0.217154
genus Eubacterium oxidoreducens group	GPA	rs253890	-0.620069	1.06954	0.562081
genus Eubacterium oxidoreducens group	GPA	rs2546646	1.05712	0.869024	0.223816
genus Eubacterium oxidoreducens group	GPA	rs2640830	-0.748403	1.12548	0.506075
genus Eubacterium oxidoreducens group	GPA	rs2973294	0.10809	0.7652	0.887667
genus Eubacterium oxidoreducens group	GPA	rs308597	0.659858	0.856791	0.441211
genus Eubacterium oxidoreducens group	GPA	rs34561138	-1.01189	0.828768	0.222104
genus Eubacterium oxidoreducens group	GPA	rs3787558	-0.827735	0.846402	0.328101
genus Eubacterium oxidoreducens group	GPA	rs440215	-1.25904	0.753889	0.0949074
genus Eubacterium oxidoreducens group	GPA	rs488299	-0.473751	0.875021	0.58822
genus Eubacterium oxidoreducens group	GPA	rs59618592	0.590969	0.80614	0.463507
genus Eubacterium oxidoreducens group	GPA	rs60912729	-0.70528	0.821595	0.390656
genus Eubacterium oxidoreducens group	GPA	rs61884310	-0.806159	0.821646	0.326518
genus Eubacterium oxidoreducens group	GPA	rs61975623	-0.930228	0.87499	0.287723
genus Eubacterium oxidoreducens group	GPA	rs7041280	-0.971522	0.843105	0.249192
genus Eubacterium oxidoreducens group	GPA	rs7077291	0.450965	0.844954	0.593538
genus Eubacterium oxidoreducens group	GPA	rs71312209	-0.621295	0.766012	0.417321
genus Eubacterium oxidoreducens group	GPA	rs7564722	-1.64329	0.836275	0.0494127
genus Eubacterium oxidoreducens group	GPA	rs7684288	-0.0337499	0.806762	0.966631
genus Eubacterium oxidoreducens group	GPA	rs77265424	-0.58643	0.871332	0.50093
genus Eubacterium oxidoreducens group	GPA	rs7826473	1.20425	0.762057	0.114046
genus Eubacterium oxidoreducens group	GPA	rs78299532	-0.808005	0.767172	0.292238
genus Eubacterium oxidoreducens group	GPA	rs9461493	-0.727898	0.881828	0.409121
family Defluviitaleaceae	GPA	rs10494601	1.11859	1.14912	0.33034
family Defluviitaleaceae	GPA	rs1074487	-0.125449	1.17145	0.914719
family Defluviitaleaceae	GPA	rs11017020	-0.990355	1.08037	0.359309
family Defluviitaleaceae	GPA	rs112805450	1.48888	1.09449	0.173724
family Defluviitaleaceae	GPA	rs112893842	-0.456764	1.09281	0.675968
family Defluviitaleaceae	GPA	rs115414803	0.458178	0.781017	0.557444
family Defluviitaleaceae	GPA	rs11949718	-1.70097	1.31398	0.195489
family Defluviitaleaceae	GPA	rs12480745	-1.07695	1.12395	0.337972
family Defluviitaleaceae	GPA	rs12656859	-0.358779	1.04859	0.732235
family Defluviitaleaceae	GPA	rs12930723	0.313104	1.07915	0.77171
family Defluviitaleaceae	GPA	rs12937176	-1.01104	1.0172	0.320249
family Defluviitaleaceae	GPA	rs1362491	-0.362147	1.10145	0.742314
family Defluviitaleaceae	GPA	rs1582238	-2.13775	0.909459	0.0187446
family Defluviitaleaceae	GPA	rs17051335	-0.443129	0.864817	0.608374
family Defluviitaleaceae	GPA	rs1906738	0.812119	1.02344	0.427476
family Defluviitaleaceae	GPA	rs1908593	-1.14364	1.00702	0.256096
family Defluviitaleaceae	GPA	rs28528905	-1.66181	1.00035	0.0966658
family Defluviitaleaceae	GPA	rs2863206	-0.0105915	1.09046	0.99225
family Defluviitaleaceae	GPA	rs2892880	-0.0705141	1.00975	0.944326
family Defluviitaleaceae	GPA	rs35057346	0.374632	1.47045	0.798898
family Defluviitaleaceae	GPA	rs35193371	0.382592	1.09232	0.726147
family Defluviitaleaceae	GPA	rs35700605	-0.326136	1.07088	0.760709
family Defluviitaleaceae	GPA	rs359718	0.707442	1.12276	0.528633
family Defluviitaleaceae	GPA	rs3889226	-0.500526	1.06701	0.639004
family Defluviitaleaceae	GPA	rs4337302	-1.7467	1.01942	0.0866326
family Defluviitaleaceae	GPA	rs4344384	-0.772672	0.986158	0.433324
family Defluviitaleaceae	GPA	rs4677103	0.52323	0.947303	0.580718
family Defluviitaleaceae	GPA	rs540220	-0.554156	0.989504	0.575456
family Defluviitaleaceae	GPA	rs55658617	0.684509	1.04974	0.514352
family Defluviitaleaceae	GPA	rs56118728	0.120696	1.11249	0.913605
family Defluviitaleaceae	GPA	rs62530867	-2.7208	1.13178	0.0162167
family Defluviitaleaceae	GPA	rs649256	0.666445	1.1818	0.572805
family Defluviitaleaceae	GPA	rs6683676	-0.165531	1.03412	0.872826
family Defluviitaleaceae	GPA	rs67896106	-1.25583	1.14275	0.271788
family Defluviitaleaceae	GPA	rs7260544	-1.11758	1.19884	0.351223
family Defluviitaleaceae	GPA	rs72731813	-0.944181	1.08481	0.384103
family Defluviitaleaceae	GPA	rs72825087	-1.70879	1.28526	0.183675
family Defluviitaleaceae	GPA	rs72828934	1.33319	1.02666	0.194089
family Defluviitaleaceae	GPA	rs72853719	0.668584	1.19508	0.575857
family Defluviitaleaceae	GPA	rs74058430	-0.36084	1.12631	0.748685
family Defluviitaleaceae	GPA	rs7514623	1.14264	0.974496	0.24098
family Defluviitaleaceae	GPA	rs75250694	0.176729	1.14282	0.877103
family Defluviitaleaceae	GPA	rs7627641	0.285633	1.06252	0.788064
family Defluviitaleaceae	GPA	rs77899885	1.08009	1.26583	0.393515
family Defluviitaleaceae	GPA	rs78611963	-2.14028	0.857127	0.0125237
family Defluviitaleaceae	GPA	rs9608282	0.977578	1.40561	0.486754
family Defluviitaleaceae	GPA	rs9725395	-0.969875	0.799005	0.224804
genus Defluviitaleaceae UCG011	GPA	rs10494601	1.11661	1.14709	0.33034
genus Defluviitaleaceae UCG011	GPA	rs11017020	-0.997793	1.08848	0.359309
genus Defluviitaleaceae UCG011	GPA	rs11208390	1.16543	0.986032	0.237229
genus Defluviitaleaceae UCG011	GPA	rs112805450	1.55146	1.1405	0.173724
genus Defluviitaleaceae UCG011	GPA	rs112893842	-0.444527	1.06354	0.675968
genus Defluviitaleaceae UCG011	GPA	rs115414803	0.443724	0.756379	0.557444
genus Defluviitaleaceae UCG011	GPA	rs11949718	-1.72464	1.33227	0.195489
genus Defluviitaleaceae UCG011	GPA	rs12480745	-1.10513	1.15336	0.337972
genus Defluviitaleaceae UCG011	GPA	rs12636522	-1.93553	1.17495	0.0994884
genus Defluviitaleaceae UCG011	GPA	rs12656859	-0.365148	1.0672	0.732235
genus Defluviitaleaceae UCG011	GPA	rs12930723	0.303671	1.04664	0.77171
genus Defluviitaleaceae UCG011	GPA	rs12937176	-1.00659	1.01272	0.320249
genus Defluviitaleaceae UCG011	GPA	rs12984870	1.94332	1.11319	0.0808602
genus Defluviitaleaceae UCG011	GPA	rs1460812	-0.602072	1.07372	0.574978
genus Defluviitaleaceae UCG011	GPA	rs1582238	-2.12948	0.905942	0.0187446
genus Defluviitaleaceae UCG011	GPA	rs17051335	-0.460423	0.898568	0.608374
genus Defluviitaleaceae UCG011	GPA	rs17471749	0.154027	1.05886	0.884344
genus Defluviitaleaceae UCG011	GPA	rs1908593	-1.16881	1.02918	0.256096
genus Defluviitaleaceae UCG011	GPA	rs28528905	-1.67092	1.00583	0.0966658
genus Defluviitaleaceae UCG011	GPA	rs2863206	-0.0105661	1.08784	0.99225
genus Defluviitaleaceae UCG011	GPA	rs2892880	-0.0688827	0.986391	0.944326
genus Defluviitaleaceae UCG011	GPA	rs35057346	0.364703	1.43148	0.798898
genus Defluviitaleaceae UCG011	GPA	rs35193371	0.375401	1.07179	0.726147
genus Defluviitaleaceae UCG011	GPA	rs35700605	-0.318304	1.04516	0.760709
genus Defluviitaleaceae UCG011	GPA	rs359718	0.718557	1.1404	0.528633
genus Defluviitaleaceae UCG011	GPA	rs3889226	-0.500141	1.06619	0.639004
genus Defluviitaleaceae UCG011	GPA	rs4337302	-1.76246	1.02861	0.0866326
genus Defluviitaleaceae UCG011	GPA	rs4344384	-0.764929	0.976276	0.433324
genus Defluviitaleaceae UCG011	GPA	rs4677103	0.522851	0.946616	0.580718
genus Defluviitaleaceae UCG011	GPA	rs4853126	-0.970651	1.15054	0.398864
genus Defluviitaleaceae UCG011	GPA	rs540220	-0.559077	0.998291	0.575456
genus Defluviitaleaceae UCG011	GPA	rs55658617	0.69607	1.06747	0.514352
genus Defluviitaleaceae UCG011	GPA	rs56118728	0.117735	1.08519	0.913605
genus Defluviitaleaceae UCG011	GPA	rs62530867	-2.73856	1.13917	0.0162167
genus Defluviitaleaceae UCG011	GPA	rs649256	0.65709	1.16521	0.572805
genus Defluviitaleaceae UCG011	GPA	rs6683676	-0.16028	1.00131	0.872826
genus Defluviitaleaceae UCG011	GPA	rs6732964	-0.39781	1.08231	0.713203
genus Defluviitaleaceae UCG011	GPA	rs67896106	-1.23772	1.12627	0.271788
genus Defluviitaleaceae UCG011	GPA	rs72731813	-0.959351	1.10224	0.384103
genus Defluviitaleaceae UCG011	GPA	rs72825087	-1.70772	1.28446	0.183675
genus Defluviitaleaceae UCG011	GPA	rs72828934	1.3261	1.02119	0.194089
genus Defluviitaleaceae UCG011	GPA	rs72853719	0.675246	1.20699	0.575857
genus Defluviitaleaceae UCG011	GPA	rs73386033	0.153311	1.20708	0.898933
genus Defluviitaleaceae UCG011	GPA	rs75250694	0.168828	1.09172	0.877103
genus Defluviitaleaceae UCG011	GPA	rs7627641	0.286352	1.0652	0.788064
genus Defluviitaleaceae UCG011	GPA	rs78611963	-2.1235	0.85041	0.0125237
genus Defluviitaleaceae UCG011	GPA	rs8122688	1.0224	1.09101	0.3487
genus Defluviitaleaceae UCG011	GPA	rs9608282	0.950734	1.36702	0.486754
genus Defluviitaleaceae UCG011	GPA	rs9725395	-0.969994	0.799104	0.224804
genus Ruminococcaceae UCG004	GPA	rs10925994	-0.265195	1.26102	0.833432
genus Ruminococcaceae UCG004	GPA	rs10976229	-0.64429	1.08787	0.553682
genus Ruminococcaceae UCG004	GPA	rs11021199	-0.218166	1.12246	0.845891
genus Ruminococcaceae UCG004	GPA	rs112905091	0.103981	1.13325	0.926893
genus Ruminococcaceae UCG004	GPA	rs113717070	-2.89185	1.17583	0.0139165
genus Ruminococcaceae UCG004	GPA	rs11604400	0.536384	1.21586	0.659099
genus Ruminococcaceae UCG004	GPA	rs118095564	-1.62545	1.28497	0.205882
genus Ruminococcaceae UCG004	GPA	rs11961899	0.717016	1.09595	0.512956
genus Ruminococcaceae UCG004	GPA	rs12125734	-0.493478	0.902801	0.584648
genus Ruminococcaceae UCG004	GPA	rs12473065	-0.286218	1.16444	0.805837
genus Ruminococcaceae UCG004	GPA	rs12723843	0.712038	1.19707	0.551966
genus Ruminococcaceae UCG004	GPA	rs12951197	-0.779278	1.15326	0.499221
genus Ruminococcaceae UCG004	GPA	rs13093407	2.35451	1.21658	0.0529484
genus Ruminococcaceae UCG004	GPA	rs13401959	-1.82271	1.16212	0.116778
genus Ruminococcaceae UCG004	GPA	rs1668781	-0.00366268	1.03376	0.997173
genus Ruminococcaceae UCG004	GPA	rs176919	0.413626	1.09985	0.706862
genus Ruminococcaceae UCG004	GPA	rs209348	-0.0669817	1.10667	0.951737
genus Ruminococcaceae UCG004	GPA	rs2248146	0.328857	1.06476	0.757431
genus Ruminococcaceae UCG004	GPA	rs2668177	-1.27425	0.970213	0.189058
genus Ruminococcaceae UCG004	GPA	rs28412355	-0.350963	1.0775	0.744637
genus Ruminococcaceae UCG004	GPA	rs3212068	-0.100499	1.43283	0.944082
genus Ruminococcaceae UCG004	GPA	rs34697623	0.116596	1.16216	0.920085
genus Ruminococcaceae UCG004	GPA	rs35737411	-1.03307	1.6421	0.529274
genus Ruminococcaceae UCG004	GPA	rs3800154	-1.36265	1.00045	0.173188
genus Ruminococcaceae UCG004	GPA	rs4679087	0.740612	1.13442	0.513848
genus Ruminococcaceae UCG004	GPA	rs4681319	0.296304	1.10993	0.789502
genus Ruminococcaceae UCG004	GPA	rs511258	-1.93794	1.18476	0.101897
genus Ruminococcaceae UCG004	GPA	rs550351	-0.175269	0.896866	0.845061
genus Ruminococcaceae UCG004	GPA	rs59963881	-0.104699	1.07705	0.92256
genus Ruminococcaceae UCG004	GPA	rs61525640	-1.21295	1.2109	0.316492
genus Ruminococcaceae UCG004	GPA	rs61926359	0.807726	1.00932	0.423557
genus Ruminococcaceae UCG004	GPA	rs61955985	0.249275	1.09689	0.820225
genus Ruminococcaceae UCG004	GPA	rs6769553	-0.894172	0.930375	0.336509
genus Ruminococcaceae UCG004	GPA	rs72742530	-1.06632	1.19771	0.373307
genus Ruminococcaceae UCG004	GPA	rs73209302	0.133167	1.0436	0.898463
genus Ruminococcaceae UCG004	GPA	rs7449190	-0.795671	1.0403	0.444364
genus Ruminococcaceae UCG004	GPA	rs7569771	-1.07562	1.0722	0.315769
genus Ruminococcaceae UCG004	GPA	rs7746290	-1.28501	1.0153	0.205644
genus Ruminococcaceae UCG004	GPA	rs872501	-0.601492	1.12348	0.592385
genus Ruminococcaceae UCG004	GPA	rs9537518	-1.17254	1.18281	0.321529
genus Ruminococcaceae UCG004	GPA	rs956223	1.7152	1.30832	0.189859
genus Ruminococcaceae UCG004	GPA	rs9610320	0.512131	1.19805	0.669037
genus Ruminococcaceae UCG004	GPA	rs9818949	-0.798493	1.0277	0.437178
genus Ruminiclostridium5	GPA	rs10238246	-1.07406	1.50232	0.474651
genus Ruminiclostridium5	GPA	rs10495508	0.67995	1.54246	0.659341
genus Ruminiclostridium5	GPA	rs10827477	-0.409984	1.33738	0.75918
genus Ruminiclostridium5	GPA	rs10918934	-0.224979	1.68009	0.893474
genus Ruminiclostridium5	GPA	rs111432548	-1.74082	1.28602	0.175847
genus Ruminiclostridium5	GPA	rs113753996	0.871978	1.10546	0.430231
genus Ruminiclostridium5	GPA	rs114218344	2.48395	1.32421	0.0606821
genus Ruminiclostridium5	GPA	rs11818466	2.8906	1.60802	0.0722382
genus Ruminiclostridium5	GPA	rs1223978	-2.38846	1.4513	0.0998169
genus Ruminiclostridium5	GPA	rs12324955	2.55654	1.5066	0.0897167
genus Ruminiclostridium5	GPA	rs12445995	-1.02023	1.56265	0.513831
genus Ruminiclostridium5	GPA	rs13069367	0.371229	1.55954	0.811853
genus Ruminiclostridium5	GPA	rs1422868	2.29845	1.57788	0.145209
genus Ruminiclostridium5	GPA	rs1463147	0.0223756	1.45812	0.987757
genus Ruminiclostridium5	GPA	rs1482762	-2.63999	1.95335	0.17653
genus Ruminiclostridium5	GPA	rs1482776	0.498067	1.7105	0.770912
genus Ruminiclostridium5	GPA	rs1492620	-0.341707	1.27078	0.788011
genus Ruminiclostridium5	GPA	rs16829957	-0.451871	1.69894	0.79026
genus Ruminiclostridium5	GPA	rs17437439	-2.12341	1.52423	0.163587
genus Ruminiclostridium5	GPA	rs205019	-2.32692	1.48549	0.117249
genus Ruminiclostridium5	GPA	rs245786	4.53649	1.5904	0.00433892
genus Ruminiclostridium5	GPA	rs2503704	1.25048	1.43082	0.38214
genus Ruminiclostridium5	GPA	rs2791343	1.67791	1.3762	0.222753
genus Ruminiclostridium5	GPA	rs2833828	0.0096707	1.44799	0.994671
genus Ruminiclostridium5	GPA	rs2856327	-0.108109	1.63335	0.947228
genus Ruminiclostridium5	GPA	rs2877314	1.78213	1.4261	0.211426
genus Ruminiclostridium5	GPA	rs2953152	-0.331279	1.58489	0.83443
genus Ruminiclostridium5	GPA	rs333062	0.396741	1.65364	0.810393
genus Ruminiclostridium5	GPA	rs35921027	0.520491	1.5191	0.731876
genus Ruminiclostridium5	GPA	rs3782999	2.88469	1.43023	0.0437024
genus Ruminiclostridium5	GPA	rs41417845	0.455691	1.44865	0.753094
genus Ruminiclostridium5	GPA	rs4955951	2.41104	1.51962	0.112602
genus Ruminiclostridium5	GPA	rs58633191	0.944961	1.41595	0.504537
genus Ruminiclostridium5	GPA	rs59779840	3.09546	1.89053	0.101559
genus Ruminiclostridium5	GPA	rs6121460	0.329987	1.39375	0.812842
genus Ruminiclostridium5	GPA	rs62441153	2.15799	1.76327	0.221006
genus Ruminiclostridium5	GPA	rs6859794	-2.41949	1.52702	0.11309
genus Ruminiclostridium5	GPA	rs6935402	0.117621	1.55041	0.939527
genus Ruminiclostridium5	GPA	rs7097615	-1.69602	1.64778	0.303351
genus Ruminiclostridium5	GPA	rs7190760	-2.28394	3.24392	0.48139
genus Ruminiclostridium5	GPA	rs7195061	0.734768	1.69465	0.664593
genus Ruminiclostridium5	GPA	rs72666807	-0.160186	0.954371	0.866706
genus Ruminiclostridium5	GPA	rs72945196	-0.599306	0.747824	0.422901
genus Ruminiclostridium5	GPA	rs74447557	-0.005087	1.47663	0.997251
genus Ruminiclostridium5	GPA	rs74730482	-0.626156	1.72364	0.716399
genus Ruminiclostridium5	GPA	rs7576218	0.755796	1.55954	0.627941
genus Ruminiclostridium5	GPA	rs7666029	1.97143	1.48578	0.184553
genus Ruminiclostridium5	GPA	rs79128763	3.48725	1.61312	0.0306331
genus Ruminiclostridium5	GPA	rs7919859	1.10655	1.44826	0.444835
genus Ruminiclostridium5	GPA	rs79968837	0.293862	1.6531	0.858908
genus Ruminiclostridium5	GPA	rs8007865	0.00547699	1.55393	0.997188
genus Ruminiclostridium5	GPA	rs8053158	2.66422	1.4425	0.064754
genus Prevotella9	GPA	rs10209098	-0.817119	1.14545	0.475623
genus Prevotella9	GPA	rs10432635	-0.425927	1.19365	0.721221
genus Prevotella9	GPA	rs10496669	0.845917	1.08285	0.434686
genus Prevotella9	GPA	rs10860414	0.250152	1.13875	0.826126
genus Prevotella9	GPA	rs111509883	-0.852154	0.660815	0.197207
genus Prevotella9	GPA	rs11175789	1.03715	1.21643	0.393872
genus Prevotella9	GPA	rs111900343	-0.145209	1.17823	0.901914
genus Prevotella9	GPA	rs114560945	0.0678224	1.63903	0.966993
genus Prevotella9	GPA	rs11629460	0.771575	1.45333	0.595487
genus Prevotella9	GPA	rs11633877	-2.14332	1.70889	0.209762
genus Prevotella9	GPA	rs11658805	-0.306992	1.2713	0.809184
genus Prevotella9	GPA	rs11684117	-1.34769	0.965224	0.162641
genus Prevotella9	GPA	rs11685699	0.425893	0.9403	0.650597
genus Prevotella9	GPA	rs117271932	0.252269	0.728251	0.729039
genus Prevotella9	GPA	rs12106223	1.04428	1.10126	0.342997
genus Prevotella9	GPA	rs12117819	-2.2876	1.21013	0.0587067
genus Prevotella9	GPA	rs12648235	-1.9052	1.05458	0.0708259
genus Prevotella9	GPA	rs1297092	0.0176624	1.07661	0.986911
genus Prevotella9	GPA	rs1304512	-0.204295	1.03521	0.843556
genus Prevotella9	GPA	rs13360707	0.293372	1.31389	0.823313
genus Prevotella9	GPA	rs1449401	-0.867315	1.26872	0.49422
genus Prevotella9	GPA	rs1555111	-0.388407	1.13855	0.732996
genus Prevotella9	GPA	rs16844418	-0.236282	1.19621	0.843416
genus Prevotella9	GPA	rs16952993	0.710498	0.807979	0.379211
genus Prevotella9	GPA	rs16966831	-2.25337	1.20107	0.0606364
genus Prevotella9	GPA	rs1816545	-0.789575	1.15615	0.494646
genus Prevotella9	GPA	rs1839208	-0.0977016	1.21812	0.936073
genus Prevotella9	GPA	rs199752	-0.547597	1.214	0.651939
genus Prevotella9	GPA	rs2070804	0.494628	1.43014	0.729448
genus Prevotella9	GPA	rs2104588	-1.59329	1.42193	0.262494
genus Prevotella9	GPA	rs2495052	2.70467	1.08571	0.0127327
genus Prevotella9	GPA	rs2683313	-0.916348	1.03652	0.376664
genus Prevotella9	GPA	rs28452950	1.48428	1.4344	0.300776
genus Prevotella9	GPA	rs2852241	-0.438564	0.909697	0.629736
genus Prevotella9	GPA	rs28649655	-1.02958	1.0801	0.340472
genus Prevotella9	GPA	rs28707241	-0.106546	0.731661	0.884219
genus Prevotella9	GPA	rs3131726	2.91503	1.24347	0.0190641
genus Prevotella9	GPA	rs34256079	-1.26489	1.1776	0.282764
genus Prevotella9	GPA	rs34584419	-0.457787	1.24365	0.712799
genus Prevotella9	GPA	rs348581	0.372202	0.890287	0.675896
genus Prevotella9	GPA	rs35346348	-1.59659	1.00586	0.112448
genus Prevotella9	GPA	rs3760049	-1.33627	1.16549	0.251578
genus Prevotella9	GPA	rs3944100	-1.65939	1.17398	0.157518
genus Prevotella9	GPA	rs4732802	0.523238	1.17043	0.654841
genus Prevotella9	GPA	rs4851073	-0.828664	1.17099	0.479156
genus Prevotella9	GPA	rs4968431	-3.67862	1.12561	0.00108268
genus Prevotella9	GPA	rs60717395	-0.0881097	1.18549	0.940753
genus Prevotella9	GPA	rs61900461	-0.492879	1.17834	0.67574
genus Prevotella9	GPA	rs62029839	-3.24221	1.09654	0.00310886
genus Prevotella9	GPA	rs62327782	0.0943015	1.21288	0.938027
genus Prevotella9	GPA	rs6853047	0.70208	1.27842	0.582884
genus Prevotella9	GPA	rs71467966	0.684007	1.32821	0.606564
genus Prevotella9	GPA	rs7237249	-0.242028	1.07908	0.822531
genus Prevotella9	GPA	rs72815774	0.848007	0.849829	0.318349
genus Prevotella9	GPA	rs72842048	-0.0972472	1.16597	0.93353
genus Prevotella9	GPA	rs74055731	-0.938242	1.11757	0.401166
genus Prevotella9	GPA	rs74507393	0.453286	1.02714	0.658988
genus Prevotella9	GPA	rs746764	0.490947	0.935585	0.599758
genus Prevotella9	GPA	rs7581447	-1.14541	1.19282	0.336929
genus Prevotella9	GPA	rs7618665	-1.57487	1.23079	0.200698
genus Prevotella9	GPA	rs7976209	0.507109	1.10805	0.647197
genus Prevotella9	GPA	rs80094413	0.532819	1.16889	0.648509
genus Prevotella9	GPA	rs8013992	-0.541442	1.12509	0.630344
genus Prevotella9	GPA	rs9396571	0.634663	1.16378	0.585516
genus Prevotella9	GPA	rs9428102	-0.188167	1.08593	0.862434
genus Prevotella9	GPA	rs9613013	0.976889	1.16575	0.402034
genus Prevotella9	GPA	rs970190	-0.0662975	0.761255	0.9306
genus Prevotella9	GPA	rs9842724	-0.261931	1.09364	0.810714
genus Prevotella9	GPA	rs998994	-0.926143	1.18757	0.435471
genus Phascolarctobacterium	GPA	rs10462119	0.13156	1.16808	0.910324
genus Phascolarctobacterium	GPA	rs10490679	0.464774	1.34878	0.730403
genus Phascolarctobacterium	GPA	rs113142995	1.84033	1.39948	0.188508
genus Phascolarctobacterium	GPA	rs116822287	0.886254	0.877909	0.312732
genus Phascolarctobacterium	GPA	rs12600686	0.721977	1.20307	0.548433
genus Phascolarctobacterium	GPA	rs12618201	1.08964	1.09508	0.319718
genus Phascolarctobacterium	GPA	rs1264476	-0.0415685	1.16185	0.971459
genus Phascolarctobacterium	GPA	rs12989438	1.34089	1.27663	0.293562
genus Phascolarctobacterium	GPA	rs130483	-0.960535	1.08624	0.376547
genus Phascolarctobacterium	GPA	rs139811148	-0.642038	1.32932	0.629109
genus Phascolarctobacterium	GPA	rs1402939	0.787048	1.2824	0.539393
genus Phascolarctobacterium	GPA	rs1924681	-0.512854	1.28522	0.689863
genus Phascolarctobacterium	GPA	rs2179082	-1.79155	1.19421	0.133563
genus Phascolarctobacterium	GPA	rs2283154	-1.24846	1.25995	0.321746
genus Phascolarctobacterium	GPA	rs262812	1.34893	1.18483	0.254913
genus Phascolarctobacterium	GPA	rs2708908	1.25826	1.31854	0.339939
genus Phascolarctobacterium	GPA	rs3013433	0.31684	1.26543	0.802292
genus Phascolarctobacterium	GPA	rs34250208	-0.184808	1.21568	0.879171
genus Phascolarctobacterium	GPA	rs35947386	0.817427	1.26883	0.519421
genus Phascolarctobacterium	GPA	rs35955426	1.11128	1.05704	0.293114
genus Phascolarctobacterium	GPA	rs456026	0.614575	1.22864	0.616928
genus Phascolarctobacterium	GPA	rs4653309	1.58095	1.30836	0.226916
genus Phascolarctobacterium	GPA	rs56069061	0.878416	1.25438	0.483753
genus Phascolarctobacterium	GPA	rs56157888	-0.674378	0.883532	0.4453
genus Phascolarctobacterium	GPA	rs57528411	0.122682	1.04238	0.90631
genus Phascolarctobacterium	GPA	rs581740	-2.06044	1.22629	0.0929153
genus Phascolarctobacterium	GPA	rs58816034	2.22616	1.38976	0.109194
genus Phascolarctobacterium	GPA	rs61934731	0.685887	0.864149	0.427363
genus Phascolarctobacterium	GPA	rs62343676	-0.235679	1.12632	0.834256
genus Phascolarctobacterium	GPA	rs6589457	-0.734761	1.05396	0.485713
genus Phascolarctobacterium	GPA	rs6712310	-1.88029	1.37498	0.171467
genus Phascolarctobacterium	GPA	rs6869080	1.20225	0.920837	0.191686
genus Phascolarctobacterium	GPA	rs686923	-0.738065	1.15495	0.522794
genus Phascolarctobacterium	GPA	rs7212970	1.03063	1.56216	0.509416
genus Phascolarctobacterium	GPA	rs7278654	-0.0502948	1.0591	0.962124
genus Phascolarctobacterium	GPA	rs73216719	2.87347	1.03454	0.00547723
genus Phascolarctobacterium	GPA	rs74540770	0.609169	1.06338	0.566739
genus Phascolarctobacterium	GPA	rs75882962	0.00890238	1.08982	0.993482
genus Phascolarctobacterium	GPA	rs76362633	0.165734	1.46863	0.91015
genus Phascolarctobacterium	GPA	rs76893304	1.30478	1.46602	0.373457
genus Phascolarctobacterium	GPA	rs78300185	0.253244	0.922891	0.783775
genus Phascolarctobacterium	GPA	rs78702810	0.658715	0.787495	0.402891
genus Phascolarctobacterium	GPA	rs78707488	-1.28208	1.14184	0.261517
genus Phascolarctobacterium	GPA	rs79034837	-0.00147419	1.21476	0.999032
genus Phascolarctobacterium	GPA	rs7954249	1.52004	1.11683	0.173504
genus Phascolarctobacterium	GPA	rs79773931	1.51367	1.0998	0.168724
genus Phascolarctobacterium	GPA	rs7982713	-1.39535	1.07238	0.1932
genus Phascolarctobacterium	GPA	rs8007643	-1.88428	1.37617	0.170931
genus Phascolarctobacterium	GPA	rs9316144	2.03874	1.2323	0.0980428
genus Phascolarctobacterium	GPA	rs9481386	1.17468	1.40386	0.402735
SNP for MR analysis between Mediator and GPA
Exposure	Outcome	SNP	b(Wald ratio)	se	p
Naive-mature B cell %lymphocyte	GPA	rs10070882	-1.60511	0.696416	0.0211767
Naive-mature B cell %lymphocyte	GPA	rs10881672	0.113546	0.296035	0.701307
Naive-mature B cell %lymphocyte	GPA	rs11106346	1.17157	0.925823	0.205713
Naive-mature B cell %lymphocyte	GPA	rs111830700	-0.903584	0.807102	0.26291
Naive-mature B cell %lymphocyte	GPA	rs112850074	-0.407048	0.55971	0.467074
Naive-mature B cell %lymphocyte	GPA	rs113492859	-1.94383	2.20325	0.377638
Naive-mature B cell %lymphocyte	GPA	rs115204570	0.205267	0.654409	0.753774
Naive-mature B cell %lymphocyte	GPA	rs11653761	-1.03841	0.632821	0.100812
Naive-mature B cell %lymphocyte	GPA	rs116844769	0.332004	0.824244	0.687097
Naive-mature B cell %lymphocyte	GPA	rs117054079	0.424401	0.53275	0.42567
Naive-mature B cell %lymphocyte	GPA	rs117224633	-2.91355	1.15439	0.0116062
Naive-mature B cell %lymphocyte	GPA	rs117868499	-0.0357641	0.157958	0.820879
Naive-mature B cell %lymphocyte	GPA	rs117884292	-2.03358	1.86614	0.275835
Naive-mature B cell %lymphocyte	GPA	rs117898826	-0.266386	0.144818	0.0658485
Naive-mature B cell %lymphocyte	GPA	rs11937214	-0.789155	0.594594	0.184437
Naive-mature B cell %lymphocyte	GPA	rs1215	1.04166	0.798411	0.192007
Naive-mature B cell %lymphocyte	GPA	rs12707249	0.771479	0.942336	0.412965
Naive-mature B cell %lymphocyte	GPA	rs12874404	-7.53017	2.07469	0.00028392
Naive-mature B cell %lymphocyte	GPA	rs13066480	0.595065	0.578112	0.303327
Naive-mature B cell %lymphocyte	GPA	rs13301369	0.271056	0.564431	0.631065
Naive-mature B cell %lymphocyte	GPA	rs139695291	0.170667	0.191543	0.372924
Naive-mature B cell %lymphocyte	GPA	rs143176410	0.143746	0.250332	0.565816
Naive-mature B cell %lymphocyte	GPA	rs143397127	0.428854	2.26126	0.849581
Naive-mature B cell %lymphocyte	GPA	rs146720368	0.0963416	0.175808	0.583697
Naive-mature B cell %lymphocyte	GPA	rs146871852	-0.0895369	0.23623	0.70467
Naive-mature B cell %lymphocyte	GPA	rs147161041	-0.379153	0.698167	0.587082
Naive-mature B cell %lymphocyte	GPA	rs1556095	-0.146717	0.131906	0.266016
Naive-mature B cell %lymphocyte	GPA	rs1589114	-0.891905	0.729803	0.221663
Naive-mature B cell %lymphocyte	GPA	rs16837671	-0.830903	0.905401	0.358766
Naive-mature B cell %lymphocyte	GPA	rs17006489	-0.77054	0.686003	0.261339
Naive-mature B cell %lymphocyte	GPA	rs17056318	0.331148	0.669157	0.62069
Naive-mature B cell %lymphocyte	GPA	rs17555501	-0.283556	0.204423	0.16541
Naive-mature B cell %lymphocyte	GPA	rs1799650	-0.382489	0.606722	0.52842
Naive-mature B cell %lymphocyte	GPA	rs186917121	1.98957	2.5442	0.434213
Naive-mature B cell %lymphocyte	GPA	rs1913472	1.47522	0.646668	0.0225325
Naive-mature B cell %lymphocyte	GPA	rs1990177	0.502547	0.358474	0.160943
Naive-mature B cell %lymphocyte	GPA	rs2013478	-1.0382	0.734738	0.15765
Naive-mature B cell %lymphocyte	GPA	rs2395904	0.599902	0.526251	0.254306
Naive-mature B cell %lymphocyte	GPA	rs2590504	0.398473	0.727439	0.583847
Naive-mature B cell %lymphocyte	GPA	rs2766669	-0.0807113	0.407395	0.842954
Naive-mature B cell %lymphocyte	GPA	rs283340	0.233452	0.633279	0.712396
Naive-mature B cell %lymphocyte	GPA	rs28581441	-0.290858	0.793441	0.713934
Naive-mature B cell %lymphocyte	GPA	rs2978582	0.216489	0.654052	0.740647
Naive-mature B cell %lymphocyte	GPA	rs2994690	-0.880508	0.591133	0.136349
Naive-mature B cell %lymphocyte	GPA	rs3006076	-0.924686	0.70138	0.187376
Naive-mature B cell %lymphocyte	GPA	rs34712193	0.729491	0.648403	0.260564
Naive-mature B cell %lymphocyte	GPA	rs35347747	-0.573045	0.416979	0.169355
Naive-mature B cell %lymphocyte	GPA	rs35607968	0.025149	0.511318	0.960772
Naive-mature B cell %lymphocyte	GPA	rs35696270	0.155739	0.831289	0.851389
Naive-mature B cell %lymphocyte	GPA	rs3816007	0.223906	0.676214	0.740556
Naive-mature B cell %lymphocyte	GPA	rs4360655	-0.681205	0.717705	0.342548
Naive-mature B cell %lymphocyte	GPA	rs4361609	-0.145434	0.424417	0.731848
Naive-mature B cell %lymphocyte	GPA	rs4361743	-0.00908234	0.303778	0.976148
Naive-mature B cell %lymphocyte	GPA	rs4658141	-0.561148	0.658761	0.394312
Naive-mature B cell %lymphocyte	GPA	rs4805840	0.505246	0.815766	0.535684
Naive-mature B cell %lymphocyte	GPA	rs520786	0.0307886	0.68614	0.964209
Naive-mature B cell %lymphocyte	GPA	rs55658072	-0.122751	0.624433	0.844156
Naive-mature B cell %lymphocyte	GPA	rs55708924	0.114729	0.483198	0.812318
Naive-mature B cell %lymphocyte	GPA	rs55874944	-0.923412	0.698816	0.18637
Naive-mature B cell %lymphocyte	GPA	rs58114937	-0.0576205	1.04261	0.955927
Naive-mature B cell %lymphocyte	GPA	rs6020817	1.45576	0.620427	0.0189562
Naive-mature B cell %lymphocyte	GPA	rs6099690	0.0754248	0.686677	0.912536
Naive-mature B cell %lymphocyte	GPA	rs6131010	-0.336836	0.666605	0.613348
Naive-mature B cell %lymphocyte	GPA	rs655580	-0.15808	0.700629	0.821493
Naive-mature B cell %lymphocyte	GPA	rs6774149	-2.04233	0.930252	0.0281307
Naive-mature B cell %lymphocyte	GPA	rs67780838	-0.699769	0.525418	0.182915
Naive-mature B cell %lymphocyte	GPA	rs685316	1.12229	0.643979	0.0813788
Naive-mature B cell %lymphocyte	GPA	rs71483382	-0.307133	0.276147	0.266047
Naive-mature B cell %lymphocyte	GPA	rs72635970	0.790847	0.753711	0.294053
Naive-mature B cell %lymphocyte	GPA	rs7270264	-1.21922	0.709456	0.0857012
Naive-mature B cell %lymphocyte	GPA	rs7289344	0.0827019	0.345453	0.810794
Naive-mature B cell %lymphocyte	GPA	rs73102410	-0.45222	0.768095	0.556025
Naive-mature B cell %lymphocyte	GPA	rs74151247	0.921024	0.869557	0.289515
Naive-mature B cell %lymphocyte	GPA	rs74397782	-0.287969	0.502557	0.56664
Naive-mature B cell %lymphocyte	GPA	rs76263497	0.147321	0.534386	0.782792
Naive-mature B cell %lymphocyte	GPA	rs76578043	-0.312607	0.78559	0.690684
Naive-mature B cell %lymphocyte	GPA	rs76845048	-0.361192	1.04945	0.730717
Naive-mature B cell %lymphocyte	GPA	rs77260314	2.87515	1.2479	0.0212227
Naive-mature B cell %lymphocyte	GPA	rs77983244	-0.858114	0.431057	0.0465116
Naive-mature B cell %lymphocyte	GPA	rs78433555	-0.150924	1.09495	0.89037
Naive-mature B cell %lymphocyte	GPA	rs78824367	-0.299156	0.232402	0.198012
Naive-mature B cell %lymphocyte	GPA	rs79387465	0.960693	1.6679	0.564622
Naive-mature B cell %lymphocyte	GPA	rs8074939	0.321022	0.692324	0.642872
Naive-mature B cell %lymphocyte	GPA	rs895377	-0.261416	0.624771	0.675641
Naive-mature B cell %lymphocyte	GPA	rs9614418	-0.0237717	0.162345	0.883584
CD11c+ HLA DR++ monocyte Absolute Count	GPA	rs1011951	0.203112	0.639237	0.750681
CD11c+ HLA DR++ monocyte Absolute Count	GPA	rs11027821	-1.08047	0.595104	0.069431
CD11c+ HLA DR++ monocyte Absolute Count	GPA	rs112353331	-0.125394	0.468398	0.788925
CD11c+ HLA DR++ monocyte Absolute Count	GPA	rs114660108	1.11117	0.415853	0.00753971
CD11c+ HLA DR++ monocyte Absolute Count	GPA	rs114672468	0.770199	0.665312	0.247006
CD11c+ HLA DR++ monocyte Absolute Count	GPA	rs115053167	0.426971	0.765633	0.577069
CD11c+ HLA DR++ monocyte Absolute Count	GPA	rs116402615	0.614192	0.742233	0.407958
CD11c+ HLA DR++ monocyte Absolute Count	GPA	rs116484930	-0.132688	0.245265	0.58851
CD11c+ HLA DR++ monocyte Absolute Count	GPA	rs11703622	0.160173	0.579345	0.782184
CD11c+ HLA DR++ monocyte Absolute Count	GPA	rs117440083	-0.915294	0.554252	0.0986558
CD11c+ HLA DR++ monocyte Absolute Count	GPA	rs117545845	-0.0141441	0.618339	0.981751
CD11c+ HLA DR++ monocyte Absolute Count	GPA	rs11785252	0.059468	0.569689	0.916862
CD11c+ HLA DR++ monocyte Absolute Count	GPA	rs11957631	1.2794	0.597641	0.0322948
CD11c+ HLA DR++ monocyte Absolute Count	GPA	rs12277397	0.270162	0.503563	0.591613
CD11c+ HLA DR++ monocyte Absolute Count	GPA	rs12415378	-0.242838	0.716344	0.734612
CD11c+ HLA DR++ monocyte Absolute Count	GPA	rs12456186	-0.0411034	0.498487	0.934284
CD11c+ HLA DR++ monocyte Absolute Count	GPA	rs12793024	-0.639338	0.449553	0.154979
CD11c+ HLA DR++ monocyte Absolute Count	GPA	rs13327021	-0.0648009	0.644059	0.919857
CD11c+ HLA DR++ monocyte Absolute Count	GPA	rs138682176	0.0959104	0.179843	0.593826
CD11c+ HLA DR++ monocyte Absolute Count	GPA	rs138797856	1.36644	1.27869	0.28524
CD11c+ HLA DR++ monocyte Absolute Count	GPA	rs138863993	0.14536	0.156094	0.351734
CD11c+ HLA DR++ monocyte Absolute Count	GPA	rs140421991	-0.347177	0.650573	0.593585
CD11c+ HLA DR++ monocyte Absolute Count	GPA	rs1407142	1.25418	0.515544	0.0149858
CD11c+ HLA DR++ monocyte Absolute Count	GPA	rs141896799	0.0965872	0.266794	0.71733
CD11c+ HLA DR++ monocyte Absolute Count	GPA	rs1425352	0.0629454	0.752383	0.933326
CD11c+ HLA DR++ monocyte Absolute Count	GPA	rs145752877	-0.0946366	0.310171	0.760282
CD11c+ HLA DR++ monocyte Absolute Count	GPA	rs147533283	-0.554807	0.349035	0.111938
CD11c+ HLA DR++ monocyte Absolute Count	GPA	rs148420500	-0.869619	0.608465	0.152946
CD11c+ HLA DR++ monocyte Absolute Count	GPA	rs150796	0.442116	0.571473	0.439142
CD11c+ HLA DR++ monocyte Absolute Count	GPA	rs150906640	-0.492037	0.769082	0.522321
CD11c+ HLA DR++ monocyte Absolute Count	GPA	rs151194174	-0.497693	0.490924	0.310684
CD11c+ HLA DR++ monocyte Absolute Count	GPA	rs1597878	-0.140025	0.660814	0.832186
CD11c+ HLA DR++ monocyte Absolute Count	GPA	rs16977747	0.486845	0.652335	0.455479
CD11c+ HLA DR++ monocyte Absolute Count	GPA	rs184037580	-0.715596	0.964677	0.45821
CD11c+ HLA DR++ monocyte Absolute Count	GPA	rs2295270	1.25568	1.11776	0.261272
CD11c+ HLA DR++ monocyte Absolute Count	GPA	rs2404849	0.241105	0.865996	0.780695
CD11c+ HLA DR++ monocyte Absolute Count	GPA	rs2587473	0.522969	0.465607	0.261354
CD11c+ HLA DR++ monocyte Absolute Count	GPA	rs2793747	-0.294731	1.05885	0.780743
CD11c+ HLA DR++ monocyte Absolute Count	GPA	rs28361065	2.92283	0.793015	0.000228056
CD11c+ HLA DR++ monocyte Absolute Count	GPA	rs28625973	0.992725	0.65488	0.129548
CD11c+ HLA DR++ monocyte Absolute Count	GPA	rs2895863	1.02849	0.524389	0.0498426
CD11c+ HLA DR++ monocyte Absolute Count	GPA	rs3111630	0.411511	1.01565	0.685353
CD11c+ HLA DR++ monocyte Absolute Count	GPA	rs34142458	0.104833	0.476863	0.825996
CD11c+ HLA DR++ monocyte Absolute Count	GPA	rs34936922	0.367359	0.709369	0.604551
CD11c+ HLA DR++ monocyte Absolute Count	GPA	rs35009861	-1.15814	0.633606	0.0675705
CD11c+ HLA DR++ monocyte Absolute Count	GPA	rs35577905	-0.422911	0.561079	0.451001
CD11c+ HLA DR++ monocyte Absolute Count	GPA	rs4608844	-0.292911	0.647577	0.651039
CD11c+ HLA DR++ monocyte Absolute Count	GPA	rs4750067	-0.145784	0.136409	0.285191
CD11c+ HLA DR++ monocyte Absolute Count	GPA	rs4774977	0.0745338	0.672409	0.911738
CD11c+ HLA DR++ monocyte Absolute Count	GPA	rs4896990	-1.5093	0.630337	0.0166462
CD11c+ HLA DR++ monocyte Absolute Count	GPA	rs506388	-0.30956	0.554254	0.576492
CD11c+ HLA DR++ monocyte Absolute Count	GPA	rs55651060	0.150939	0.433835	0.727902
CD11c+ HLA DR++ monocyte Absolute Count	GPA	rs55721086	1.02133	0.623357	0.101331
CD11c+ HLA DR++ monocyte Absolute Count	GPA	rs56186608	-0.233127	0.619415	0.706644
CD11c+ HLA DR++ monocyte Absolute Count	GPA	rs561934182	-0.36586	0.274966	0.183333
CD11c+ HLA DR++ monocyte Absolute Count	GPA	rs579030	0.253421	0.628971	0.687012
CD11c+ HLA DR++ monocyte Absolute Count	GPA	rs60141684	-0.371994	0.542	0.492502
CD11c+ HLA DR++ monocyte Absolute Count	GPA	rs60307019	0.0069789	0.537205	0.989635
CD11c+ HLA DR++ monocyte Absolute Count	GPA	rs62229118	-0.424066	0.380688	0.265302
CD11c+ HLA DR++ monocyte Absolute Count	GPA	rs62471427	0.456038	0.609292	0.454175
CD11c+ HLA DR++ monocyte Absolute Count	GPA	rs6440146	0.0829141	0.0818732	0.311197
CD11c+ HLA DR++ monocyte Absolute Count	GPA	rs6497883	0.337255	0.717012	0.638097
CD11c+ HLA DR++ monocyte Absolute Count	GPA	rs6588014	-0.24732	0.652754	0.704772
CD11c+ HLA DR++ monocyte Absolute Count	GPA	rs6680778	0.21268	0.596012	0.721212
CD11c+ HLA DR++ monocyte Absolute Count	GPA	rs6808893	0.18716	0.547047	0.732256
CD11c+ HLA DR++ monocyte Absolute Count	GPA	rs6836461	0.140908	0.286065	0.622313
CD11c+ HLA DR++ monocyte Absolute Count	GPA	rs7101558	-0.357669	0.632102	0.571502
CD11c+ HLA DR++ monocyte Absolute Count	GPA	rs72660177	0.847202	0.697333	0.224398
CD11c+ HLA DR++ monocyte Absolute Count	GPA	rs72724781	0.188433	0.19837	0.342161
CD11c+ HLA DR++ monocyte Absolute Count	GPA	rs72830905	0.92423	0.370154	0.0125293
CD11c+ HLA DR++ monocyte Absolute Count	GPA	rs7301424	0.106798	0.377303	0.777133
CD11c+ HLA DR++ monocyte Absolute Count	GPA	rs74610143	-0.381599	0.743388	0.607725
CD11c+ HLA DR++ monocyte Absolute Count	GPA	rs74839937	-0.06904	0.658756	0.916532
CD11c+ HLA DR++ monocyte Absolute Count	GPA	rs75220521	-0.0108197	0.162839	0.947024
CD11c+ HLA DR++ monocyte Absolute Count	GPA	rs75224827	-0.114612	0.812481	0.887819
CD11c+ HLA DR++ monocyte Absolute Count	GPA	rs7531180	0.552281	0.402518	0.170043
CD11c+ HLA DR++ monocyte Absolute Count	GPA	rs75903500	-0.402588	0.541068	0.45684
CD11c+ HLA DR++ monocyte Absolute Count	GPA	rs76376209	0.299995	0.779079	0.700191
CD11c+ HLA DR++ monocyte Absolute Count	GPA	rs76530000	1.59704	0.928373	0.085386
CD11c+ HLA DR++ monocyte Absolute Count	GPA	rs76660545	0.0206323	0.200411	0.918002
CD11c+ HLA DR++ monocyte Absolute Count	GPA	rs76838015	-0.0461083	0.0847318	0.586326
CD11c+ HLA DR++ monocyte Absolute Count	GPA	rs77694582	0.351938	0.820991	0.66816
CD11c+ HLA DR++ monocyte Absolute Count	GPA	rs77757339	0.180775	0.203058	0.373325
CD11c+ HLA DR++ monocyte Absolute Count	GPA	rs78344120	0.373903	0.330226	0.257523
CD11c+ HLA DR++ monocyte Absolute Count	GPA	rs78925317	0.0725415	0.22758	0.749915
CD11c+ HLA DR++ monocyte Absolute Count	GPA	rs79694935	0.0966866	0.0478427	0.0432871
CD11c+ HLA DR++ monocyte Absolute Count	GPA	rs9516073	-0.0601838	0.579814	0.917329
CD33- HLA DR- Absolute Count	GPA	rs1008232	-0.669454	0.451689	0.138311
CD33- HLA DR- Absolute Count	GPA	rs10796117	-1.28733	0.524417	0.0140971
CD33- HLA DR- Absolute Count	GPA	rs10832085	0.497326	0.517539	0.33658
CD33- HLA DR- Absolute Count	GPA	rs11047112	0.114372	0.546536	0.83424
CD33- HLA DR- Absolute Count	GPA	rs114092296	-0.735867	0.839099	0.380501
CD33- HLA DR- Absolute Count	GPA	rs115125798	0.701049	1.12363	0.532682
CD33- HLA DR- Absolute Count	GPA	rs11526273	-0.081464	0.503811	0.871546
CD33- HLA DR- Absolute Count	GPA	rs115295427	0.00798851	0.601038	0.989395
CD33- HLA DR- Absolute Count	GPA	rs115436441	0.515485	0.350619	0.141504
CD33- HLA DR- Absolute Count	GPA	rs116851051	1.12861	1.18801	0.342113
CD33- HLA DR- Absolute Count	GPA	rs117195035	-0.240663	0.639187	0.706535
CD33- HLA DR- Absolute Count	GPA	rs11869363	0.960091	0.465227	0.0390459
CD33- HLA DR- Absolute Count	GPA	rs12032637	0.358793	0.2038	0.0783206
CD33- HLA DR- Absolute Count	GPA	rs1205315	0.355737	0.491541	0.469238
CD33- HLA DR- Absolute Count	GPA	rs12276131	0.582452	0.441401	0.186984
CD33- HLA DR- Absolute Count	GPA	rs13384641	-0.283861	0.572358	0.61993
CD33- HLA DR- Absolute Count	GPA	rs138427405	0.090228	0.107769	0.402461
CD33- HLA DR- Absolute Count	GPA	rs139752627	-0.265946	0.717248	0.710796
CD33- HLA DR- Absolute Count	GPA	rs142340400	0.161461	0.780618	0.836137
CD33- HLA DR- Absolute Count	GPA	rs144148395	-0.182094	0.296607	0.539266
CD33- HLA DR- Absolute Count	GPA	rs145308006	-0.00823987	0.313128	0.979006
CD33- HLA DR- Absolute Count	GPA	rs145397048	-0.36902	0.423436	0.383487
CD33- HLA DR- Absolute Count	GPA	rs145540967	0.376959	0.226258	0.0957025
CD33- HLA DR- Absolute Count	GPA	rs148521052	0.216972	0.299191	0.468333
CD33- HLA DR- Absolute Count	GPA	rs149823833	0.088581	0.242273	0.714645
CD33- HLA DR- Absolute Count	GPA	rs150206406	-0.407268	0.485474	0.401521
CD33- HLA DR- Absolute Count	GPA	rs150600897	0.284308	0.519849	0.584444
CD33- HLA DR- Absolute Count	GPA	rs150787410	2.36671	1.61821	0.143591
CD33- HLA DR- Absolute Count	GPA	rs17291006	-0.626684	0.700511	0.370995
CD33- HLA DR- Absolute Count	GPA	rs17644026	-0.0965719	0.38023	0.799509
CD33- HLA DR- Absolute Count	GPA	rs182003084	0.853011	0.408583	0.0368223
CD33- HLA DR- Absolute Count	GPA	rs183681751	-0.737273	0.394541	0.0616667
CD33- HLA DR- Absolute Count	GPA	rs184019307	-0.0360468	0.189498	0.849135
CD33- HLA DR- Absolute Count	GPA	rs186803268	-0.437913	0.616651	0.477613
CD33- HLA DR- Absolute Count	GPA	rs1921328	0.877014	0.482098	0.0688869
CD33- HLA DR- Absolute Count	GPA	rs2013399	0.296317	0.388429	0.445546
CD33- HLA DR- Absolute Count	GPA	rs2034761	-0.242261	0.471234	0.607183
CD33- HLA DR- Absolute Count	GPA	rs2090179	0.482678	0.465408	0.299685
CD33- HLA DR- Absolute Count	GPA	rs2106188	-0.565143	0.544022	0.298887
CD33- HLA DR- Absolute Count	GPA	rs2214513	-0.878576	0.438096	0.0449159
CD33- HLA DR- Absolute Count	GPA	rs2373017	-0.908315	0.568512	0.110108
CD33- HLA DR- Absolute Count	GPA	rs2794961	-0.408326	0.470047	0.385015
CD33- HLA DR- Absolute Count	GPA	rs28575477	-0.383158	0.486935	0.431355
CD33- HLA DR- Absolute Count	GPA	rs2893591	-0.275414	0.383762	0.472962
CD33- HLA DR- Absolute Count	GPA	rs345974	-0.19354	0.454049	0.669922
CD33- HLA DR- Absolute Count	GPA	rs34963938	-0.484759	0.48961	0.322129
CD33- HLA DR- Absolute Count	GPA	rs35275168	0.199188	0.565984	0.724889
CD33- HLA DR- Absolute Count	GPA	rs35923082	0.184454	0.233522	0.4296
CD33- HLA DR- Absolute Count	GPA	rs36069707	-0.134754	0.576234	0.8151
CD33- HLA DR- Absolute Count	GPA	rs3759362	0.0285504	0.528804	0.956943
CD33- HLA DR- Absolute Count	GPA	rs4558403	0.188959	0.290958	0.516056
CD33- HLA DR- Absolute Count	GPA	rs55670882	-0.0853912	0.416796	0.83767
CD33- HLA DR- Absolute Count	GPA	rs55853808	0.0769866	0.339548	0.820632
CD33- HLA DR- Absolute Count	GPA	rs55867246	-0.728962	0.646465	0.259484
CD33- HLA DR- Absolute Count	GPA	rs567380183	1.14967	2.30274	0.617595
CD33- HLA DR- Absolute Count	GPA	rs59118111	0.24102	0.219882	0.273019
CD33- HLA DR- Absolute Count	GPA	rs61972173	0.187934	0.402236	0.64034
CD33- HLA DR- Absolute Count	GPA	rs67418059	0.166708	0.325628	0.60868
CD33- HLA DR- Absolute Count	GPA	rs6918752	0.250542	0.523025	0.63192
CD33- HLA DR- Absolute Count	GPA	rs7079561	0.163285	0.295994	0.581187
CD33- HLA DR- Absolute Count	GPA	rs7254789	0.0861559	0.492135	0.861028
CD33- HLA DR- Absolute Count	GPA	rs72797571	0.00405886	0.401515	0.991934
CD33- HLA DR- Absolute Count	GPA	rs72826499	0.317509	0.46233	0.492235
CD33- HLA DR- Absolute Count	GPA	rs73254212	0.0892939	0.585962	0.878881
CD33- HLA DR- Absolute Count	GPA	rs7442403	-0.134455	0.249617	0.590132
CD33- HLA DR- Absolute Count	GPA	rs74635023	-0.0985582	0.141239	0.485295
CD33- HLA DR- Absolute Count	GPA	rs75530627	-0.990765	0.612562	0.105789
CD33- HLA DR- Absolute Count	GPA	rs75595362	-2.6137	1.84347	0.156244
CD33- HLA DR- Absolute Count	GPA	rs7580095	0.111177	0.504652	0.825634
CD33- HLA DR- Absolute Count	GPA	rs75919111	-0.493682	0.590541	0.403165
CD33- HLA DR- Absolute Count	GPA	rs76376209	0.245802	0.638342	0.700191
CD33- HLA DR- Absolute Count	GPA	rs76586062	0.383545	0.154476	0.0130327
CD33- HLA DR- Absolute Count	GPA	rs77187693	0.130068	0.380099	0.732205
CD33- HLA DR- Absolute Count	GPA	rs77571541	0.308937	0.329951	0.349113
CD33- HLA DR- Absolute Count	GPA	rs78154057	1.12111	1.3078	0.391306
CD33- HLA DR- Absolute Count	GPA	rs78396917	0.195628	0.744365	0.792695
CD33- HLA DR- Absolute Count	GPA	rs79165259	0.0961702	0.0593953	0.105414
CD33- HLA DR- Absolute Count	GPA	rs79313982	0.671071	0.350707	0.0556869
CD33- HLA DR- Absolute Count	GPA	rs79682198	-0.379908	0.567214	0.502998
CD33- HLA DR- Absolute Count	GPA	rs908403	0.856966	0.505377	0.0899433
CD33- HLA DR- Absolute Count	GPA	rs930273	-0.0069543	0.399959	0.986127
CD33- HLA DR- Absolute Count	GPA	rs934222	0.674236	0.56697	0.234364
CD33- HLA DR- Absolute Count	GPA	rs9506475	0.206543	0.490287	0.673558
CD33- HLA DR- Absolute Count	GPA	rs9916257	-0.233029	0.375928	0.535339
Central Memory CD4-CD8- T cell Absolute Count	GPA	rs10415368	-0.615379	1.14263	0.590188
Central Memory CD4-CD8- T cell Absolute Count	GPA	rs10419683	-0.753048	0.717415	0.29387
Central Memory CD4-CD8- T cell Absolute Count	GPA	rs10422831	0.481684	0.582221	0.408054
Central Memory CD4-CD8- T cell Absolute Count	GPA	rs10976338	0.33264	0.804969	0.679436
Central Memory CD4-CD8- T cell Absolute Count	GPA	rs11003279	0.490553	0.805237	0.54239
Central Memory CD4-CD8- T cell Absolute Count	GPA	rs111442061	-0.316868	0.922931	0.731352
Central Memory CD4-CD8- T cell Absolute Count	GPA	rs114909958	0.0382061	0.485505	0.937276
Central Memory CD4-CD8- T cell Absolute Count	GPA	rs116181048	-0.101366	1.83592	0.955969
Central Memory CD4-CD8- T cell Absolute Count	GPA	rs117757679	0.646253	0.377914	0.0872561
Central Memory CD4-CD8- T cell Absolute Count	GPA	rs118031272	-0.816615	0.505086	0.105925
Central Memory CD4-CD8- T cell Absolute Count	GPA	rs12484052	-0.273005	0.789059	0.729352
Central Memory CD4-CD8- T cell Absolute Count	GPA	rs12967091	0.140385	0.400397	0.725878
Central Memory CD4-CD8- T cell Absolute Count	GPA	rs12980610	-0.663973	0.818638	0.417325
Central Memory CD4-CD8- T cell Absolute Count	GPA	rs1334870	-2.07386	0.953206	0.0295796
Central Memory CD4-CD8- T cell Absolute Count	GPA	rs139422923	0.0385386	0.849444	0.963813
Central Memory CD4-CD8- T cell Absolute Count	GPA	rs139825045	-0.389637	0.516804	0.450888
Central Memory CD4-CD8- T cell Absolute Count	GPA	rs140399823	0.65833	0.562253	0.241648
Central Memory CD4-CD8- T cell Absolute Count	GPA	rs141367990	-0.200201	1.68306	0.905314
Central Memory CD4-CD8- T cell Absolute Count	GPA	rs141526969	-1.10892	0.735297	0.131522
Central Memory CD4-CD8- T cell Absolute Count	GPA	rs141649772	-0.319009	0.863662	0.711854
Central Memory CD4-CD8- T cell Absolute Count	GPA	rs142709521	-6.53939	6.38088	0.305438
Central Memory CD4-CD8- T cell Absolute Count	GPA	rs148476981	-2.81393	1.43896	0.0505209
Central Memory CD4-CD8- T cell Absolute Count	GPA	rs149050945	-0.562402	0.524695	0.283781
Central Memory CD4-CD8- T cell Absolute Count	GPA	rs149297162	-0.17492	0.154971	0.259013
Central Memory CD4-CD8- T cell Absolute Count	GPA	rs149764572	-0.176626	0.121803	0.147029
Central Memory CD4-CD8- T cell Absolute Count	GPA	rs16914662	0.354888	0.845074	0.674523
Central Memory CD4-CD8- T cell Absolute Count	GPA	rs17247926	0.618906	0.711495	0.384373
Central Memory CD4-CD8- T cell Absolute Count	GPA	rs1779663	-2.06425	0.754927	0.00624999
Central Memory CD4-CD8- T cell Absolute Count	GPA	rs1816148	0.978238	0.543889	0.072082
Central Memory CD4-CD8- T cell Absolute Count	GPA	rs184095441	-1.51337	0.969709	0.118608
Central Memory CD4-CD8- T cell Absolute Count	GPA	rs188271758	-0.302979	1.01571	0.765479
Central Memory CD4-CD8- T cell Absolute Count	GPA	rs2523206	1.18415	0.7775	0.127753
Central Memory CD4-CD8- T cell Absolute Count	GPA	rs2806439	0.867829	0.663461	0.190862
Central Memory CD4-CD8- T cell Absolute Count	GPA	rs28874577	0.621296	0.932444	0.505214
Central Memory CD4-CD8- T cell Absolute Count	GPA	rs301224	0.0597281	0.735503	0.935277
Central Memory CD4-CD8- T cell Absolute Count	GPA	rs35541161	0.594409	0.467205	0.203278
Central Memory CD4-CD8- T cell Absolute Count	GPA	rs368610	0.721345	0.758536	0.34162
Central Memory CD4-CD8- T cell Absolute Count	GPA	rs422318	-0.532566	0.782584	0.496174
Central Memory CD4-CD8- T cell Absolute Count	GPA	rs4964462	-0.666938	0.838625	0.426453
Central Memory CD4-CD8- T cell Absolute Count	GPA	rs501351	-1.04202	0.849169	0.219782
Central Memory CD4-CD8- T cell Absolute Count	GPA	rs55807103	0.0306542	0.76711	0.968125
Central Memory CD4-CD8- T cell Absolute Count	GPA	rs56386473	-0.518866	0.646645	0.422324
Central Memory CD4-CD8- T cell Absolute Count	GPA	rs60672747	-0.280731	0.744967	0.706295
Central Memory CD4-CD8- T cell Absolute Count	GPA	rs62107683	0.121398	0.640928	0.849772
Central Memory CD4-CD8- T cell Absolute Count	GPA	rs62244955	-0.733649	1.4399	0.610391
Central Memory CD4-CD8- T cell Absolute Count	GPA	rs62443297	-0.387344	0.459741	0.399493
Central Memory CD4-CD8- T cell Absolute Count	GPA	rs62449931	-2.23302	0.640025	0.000484916
Central Memory CD4-CD8- T cell Absolute Count	GPA	rs71592595	0.0468428	0.868228	0.956973
Central Memory CD4-CD8- T cell Absolute Count	GPA	rs7200594	0.0173872	0.682688	0.979681
Central Memory CD4-CD8- T cell Absolute Count	GPA	rs72686422	-1.06591	0.67127	0.11231
Central Memory CD4-CD8- T cell Absolute Count	GPA	rs73150883	-0.112432	1.00838	0.911222
Central Memory CD4-CD8- T cell Absolute Count	GPA	rs74902462	-0.4518	0.204537	0.0271825
Central Memory CD4-CD8- T cell Absolute Count	GPA	rs76710123	0.381649	0.554539	0.49131
Central Memory CD4-CD8- T cell Absolute Count	GPA	rs78185698	-0.616085	0.50214	0.219853
Central Memory CD4-CD8- T cell Absolute Count	GPA	rs7906678	0.325901	0.757623	0.667078
Central Memory CD4-CD8- T cell Absolute Count	GPA	rs79363538	0.877584	1.3779	0.524191
Central Memory CD4-CD8- T cell Absolute Count	GPA	rs79584450	0.263315	1.40449	0.851284
Central Memory CD4-CD8- T cell Absolute Count	GPA	rs79976933	0.285228	0.749394	0.703491
Central Memory CD4-CD8- T cell Absolute Count	GPA	rs9502248	0.975577	0.826924	0.238093
CD8+ T cell %T cell	GPA	rs10037163	0.842777	0.690553	0.222299
CD8+ T cell %T cell	GPA	rs10047490	-0.936131	1.23418	0.448148
CD8+ T cell %T cell	GPA	rs10276441	0.0183167	0.600393	0.975662
CD8+ T cell %T cell	GPA	rs1041274	-0.611943	0.776308	0.430537
CD8+ T cell %T cell	GPA	rs10497440	-0.221198	0.207978	0.287527
CD8+ T cell %T cell	GPA	rs1079687	-0.717305	1.64989	0.663736
CD8+ T cell %T cell	GPA	rs10875552	-1.5459	0.702562	0.0277798
CD8+ T cell %T cell	GPA	rs10887490	0.946046	0.567454	0.0954795
CD8+ T cell %T cell	GPA	rs10956757	-1.12264	0.662962	0.090386
CD8+ T cell %T cell	GPA	rs10990269	-0.0198918	0.601047	0.973599
CD8+ T cell %T cell	GPA	rs11120194	0.464949	0.677708	0.492675
CD8+ T cell %T cell	GPA	rs11163186	0.201111	0.344879	0.559803
CD8+ T cell %T cell	GPA	rs11189438	0.293345	0.68932	0.670431
CD8+ T cell %T cell	GPA	rs113438446	1.64133	0.87717	0.0613218
CD8+ T cell %T cell	GPA	rs115765922	-1.31707	1.12134	0.240176
CD8+ T cell %T cell	GPA	rs115924617	0.464678	0.541294	0.39064
CD8+ T cell %T cell	GPA	rs116860954	-0.224698	1.08696	0.836227
CD8+ T cell %T cell	GPA	rs116943003	-1.2226	0.557649	0.0283489
CD8+ T cell %T cell	GPA	rs117173207	-0.356059	0.210994	0.0915016
CD8+ T cell %T cell	GPA	rs11739496	0.56615	0.771683	0.463159
CD8+ T cell %T cell	GPA	rs11804756	0.539973	0.772648	0.48464
CD8+ T cell %T cell	GPA	rs12139740	-0.338151	0.471742	0.47349
CD8+ T cell %T cell	GPA	rs12308669	0.110895	0.581519	0.848762
CD8+ T cell %T cell	GPA	rs12356182	-0.192964	0.170485	0.257695
CD8+ T cell %T cell	GPA	rs12449027	-0.961332	1.14025	0.399181
CD8+ T cell %T cell	GPA	rs12511074	-0.0211679	0.680645	0.97519
CD8+ T cell %T cell	GPA	rs12743945	0.780469	0.640741	0.223196
CD8+ T cell %T cell	GPA	rs12931073	-1.00697	0.594151	0.0901109
CD8+ T cell %T cell	GPA	rs141317121	0.351382	0.696989	0.614161
CD8+ T cell %T cell	GPA	rs1447241	0.422136	0.741836	0.569327
CD8+ T cell %T cell	GPA	rs146030810	0.360877	0.573259	0.52901
CD8+ T cell %T cell	GPA	rs149598055	0.320263	0.39129	0.413084
CD8+ T cell %T cell	GPA	rs149982448	0.393329	0.425164	0.354902
CD8+ T cell %T cell	GPA	rs150073927	-0.294074	0.285728	0.303382
CD8+ T cell %T cell	GPA	rs1529247	-0.372777	0.394311	0.34446
CD8+ T cell %T cell	GPA	rs1676877	-0.531779	0.475507	0.263421
CD8+ T cell %T cell	GPA	rs17035954	0.284273	0.733953	0.698521
CD8+ T cell %T cell	GPA	rs17230697	-0.222617	0.599082	0.710193
CD8+ T cell %T cell	GPA	rs17792777	-1.10996	0.80344	0.167122
CD8+ T cell %T cell	GPA	rs17828156	1.78712	0.624763	0.00422997
CD8+ T cell %T cell	GPA	rs188678383	-0.109527	0.518878	0.832821
CD8+ T cell %T cell	GPA	rs2337390	-0.349781	0.59941	0.559529
CD8+ T cell %T cell	GPA	rs2371433	-0.32896	0.766632	0.667852
CD8+ T cell %T cell	GPA	rs2516466	-0.777338	0.500542	0.120425
CD8+ T cell %T cell	GPA	rs28477827	-0.763544	0.4996	0.126436
CD8+ T cell %T cell	GPA	rs28483107	-0.407019	0.653892	0.533642
CD8+ T cell %T cell	GPA	rs3010671	-0.193801	1.33516	0.88459
CD8+ T cell %T cell	GPA	rs368652699	0.187821	0.460038	0.683073
CD8+ T cell %T cell	GPA	rs3814208	0.638966	0.639984	0.31808
CD8+ T cell %T cell	GPA	rs3914424	-0.102882	0.301381	0.732825
CD8+ T cell %T cell	GPA	rs40653	-0.921776	0.627587	0.141898
CD8+ T cell %T cell	GPA	rs440447	-0.352597	0.684896	0.60668
CD8+ T cell %T cell	GPA	rs4581809	-1.05176	0.675148	0.119274
CD8+ T cell %T cell	GPA	rs4724977	-1.12485	0.777041	0.147727
CD8+ T cell %T cell	GPA	rs4743670	0.103117	0.636761	0.871353
CD8+ T cell %T cell	GPA	rs4880968	0.0553903	0.729719	0.939494
CD8+ T cell %T cell	GPA	rs495055	-0.334249	0.461216	0.468629
CD8+ T cell %T cell	GPA	rs56035350	-0.795264	0.762611	0.297033
CD8+ T cell %T cell	GPA	rs57433169	-0.461592	0.729662	0.526988
CD8+ T cell %T cell	GPA	rs57926310	0.262914	0.688126	0.702408
CD8+ T cell %T cell	GPA	rs62006301	0.504884	0.705127	0.47398
CD8+ T cell %T cell	GPA	rs62085928	-0.138653	0.454269	0.760198
CD8+ T cell %T cell	GPA	rs62130076	-0.833861	0.652979	0.201599
CD8+ T cell %T cell	GPA	rs62183879	-0.0843597	0.762023	0.91185
CD8+ T cell %T cell	GPA	rs62408382	-0.417619	0.998787	0.675855
CD8+ T cell %T cell	GPA	rs62458311	-0.328086	0.616464	0.594584
CD8+ T cell %T cell	GPA	rs6575101	0.51801	0.684557	0.449225
CD8+ T cell %T cell	GPA	rs6986151	-0.0206426	0.616738	0.973299
CD8+ T cell %T cell	GPA	rs72646360	-0.133285	0.413111	0.746971
CD8+ T cell %T cell	GPA	rs72794334	0.00759037	0.120084	0.9496
CD8+ T cell %T cell	GPA	rs73207267	-0.896074	1.45109	0.536894
CD8+ T cell %T cell	GPA	rs73240525	0.0891293	0.591473	0.88022
CD8+ T cell %T cell	GPA	rs73402222	-1.81453	0.666468	0.00647697
CD8+ T cell %T cell	GPA	rs73516994	0.233454	0.579445	0.687028
CD8+ T cell %T cell	GPA	rs74381175	-11.8886	6.82056	0.0813251
CD8+ T cell %T cell	GPA	rs74493069	-0.368036	0.266644	0.167509
CD8+ T cell %T cell	GPA	rs75217533	-0.265068	0.574283	0.644395
CD8+ T cell %T cell	GPA	rs75845707	0.493049	0.581184	0.396242
CD8+ T cell %T cell	GPA	rs75981133	0.19834	0.228461	0.385308
CD8+ T cell %T cell	GPA	rs76556848	-0.0924304	0.514638	0.857464
CD8+ T cell %T cell	GPA	rs76595423	-0.013418	0.139374	0.923303
CD8+ T cell %T cell	GPA	rs7670980	-0.477454	0.616582	0.43872
CD8+ T cell %T cell	GPA	rs76970601	1.07033	0.696084	0.124137
CD8+ T cell %T cell	GPA	rs77001863	1.46355	1.23633	0.236497
CD8+ T cell %T cell	GPA	rs7704583	-0.425795	0.690951	0.537733
CD8+ T cell %T cell	GPA	rs78100253	0.453946	0.90134	0.614519
CD8+ T cell %T cell	GPA	rs7826289	-0.277951	0.33717	0.409733
CD8+ T cell %T cell	GPA	rs7896467	-0.0441772	0.380249	0.90751
CD8+ T cell %T cell	GPA	rs79136526	-0.121633	0.186691	0.51471
CD8+ T cell %T cell	GPA	rs79294206	-0.289527	1.20579	0.810242
CD8+ T cell %T cell	GPA	rs798726	0.624921	0.635821	0.325678
CD8+ T cell %T cell	GPA	rs858528	0.323925	0.712152	0.649215
CD8+ T cell %T cell	GPA	rs9382165	-0.379154	0.564046	0.501453
CD8+ T cell %T cell	GPA	rs9479114	-0.280227	1.1877	0.813478
CD8+ T cell %T cell	GPA	rs955275	-0.528602	0.406365	0.193325
CD8+ T cell %T cell	GPA	rs9790786	0.321466	0.710241	0.650826
CD8+ T cell %T cell	GPA	rs9831946	0.1775	0.548379	0.74618
CD8+ T cell %leukocyte	GPA	rs10037163	0.858537	0.703467	0.222299
CD8+ T cell %leukocyte	GPA	rs10134603	-1.1528	0.771586	0.135158
CD8+ T cell %leukocyte	GPA	rs10188255	-0.700432	1.16028	0.54606
CD8+ T cell %leukocyte	GPA	rs10261048	-0.354869	0.671014	0.596906
CD8+ T cell %leukocyte	GPA	rs1053726	-0.69135	0.484325	0.15345
CD8+ T cell %leukocyte	GPA	rs10875552	-1.56386	0.710723	0.0277798
CD8+ T cell %leukocyte	GPA	rs10990269	-0.0214032	0.646716	0.973599
CD8+ T cell %leukocyte	GPA	rs11080350	0.417419	0.568345	0.462677
CD8+ T cell %leukocyte	GPA	rs11112648	-0.218258	0.507453	0.66712
CD8+ T cell %leukocyte	GPA	rs11163186	0.184312	0.316072	0.559803
CD8+ T cell %leukocyte	GPA	rs114044129	0.070096	0.243264	0.773233
CD8+ T cell %leukocyte	GPA	rs115765922	-1.27593	1.08631	0.240176
CD8+ T cell %leukocyte	GPA	rs115924617	0.439247	0.51167	0.39064
CD8+ T cell %leukocyte	GPA	rs116943003	-1.33202	0.607557	0.0283489
CD8+ T cell %leukocyte	GPA	rs118063063	0.288754	0.497848	0.561912
CD8+ T cell %leukocyte	GPA	rs12068756	-0.241461	0.925773	0.79423
CD8+ T cell %leukocyte	GPA	rs12308669	0.106744	0.559753	0.848762
CD8+ T cell %leukocyte	GPA	rs12360435	0.423655	0.701757	0.546039
CD8+ T cell %leukocyte	GPA	rs12595929	1.38695	0.530792	0.00897568
CD8+ T cell %leukocyte	GPA	rs12931073	-0.992888	0.585839	0.0901109
CD8+ T cell %leukocyte	GPA	rs13257536	-0.320285	0.349992	0.360129
CD8+ T cell %leukocyte	GPA	rs138368564	-0.0173982	0.532203	0.973921
CD8+ T cell %leukocyte	GPA	rs141317121	0.363083	0.720199	0.614161
CD8+ T cell %leukocyte	GPA	rs143449834	-2.07473	2.01012	0.302005
CD8+ T cell %leukocyte	GPA	rs144548236	-0.263637	0.364358	0.469332
CD8+ T cell %leukocyte	GPA	rs146663400	-0.0579802	0.495084	0.906771
CD8+ T cell %leukocyte	GPA	rs146989801	0.24679	0.376502	0.512158
CD8+ T cell %leukocyte	GPA	rs147394752	-1.11717	0.932288	0.230798
CD8+ T cell %leukocyte	GPA	rs147845820	0.984967	0.852866	0.248136
CD8+ T cell %leukocyte	GPA	rs149982448	0.400828	0.43327	0.354902
CD8+ T cell %leukocyte	GPA	rs150073927	-0.303588	0.294972	0.303382
CD8+ T cell %leukocyte	GPA	rs151051502	-0.294334	0.915064	0.747715
CD8+ T cell %leukocyte	GPA	rs151137470	-0.412243	0.739857	0.577396
CD8+ T cell %leukocyte	GPA	rs1529247	-0.375825	0.397535	0.34446
CD8+ T cell %leukocyte	GPA	rs1641549	0.667013	0.62722	0.287581
CD8+ T cell %leukocyte	GPA	rs1676877	-0.577994	0.516831	0.263421
CD8+ T cell %leukocyte	GPA	rs17035954	0.268876	0.694201	0.698521
CD8+ T cell %leukocyte	GPA	rs17230697	-0.22961	0.617901	0.710193
CD8+ T cell %leukocyte	GPA	rs17354863	-0.985906	0.761001	0.195135
CD8+ T cell %leukocyte	GPA	rs17792777	-1.1367	0.822791	0.167122
CD8+ T cell %leukocyte	GPA	rs17828156	1.86893	0.653362	0.00422997
CD8+ T cell %leukocyte	GPA	rs183930279	-0.346813	0.22161	0.117589
CD8+ T cell %leukocyte	GPA	rs191132013	-0.549894	0.450805	0.222539
CD8+ T cell %leukocyte	GPA	rs2521268	-1.29145	0.686584	0.0599743
CD8+ T cell %leukocyte	GPA	rs2577285	0.246689	0.533161	0.643585
CD8+ T cell %leukocyte	GPA	rs2748344	-0.0269567	0.643597	0.966591
CD8+ T cell %leukocyte	GPA	rs2970390	-0.505964	0.459804	0.271162
CD8+ T cell %leukocyte	GPA	rs2974132	-0.173513	0.688822	0.80112
CD8+ T cell %leukocyte	GPA	rs3129882	-1.16501	0.414752	0.00497068
CD8+ T cell %leukocyte	GPA	rs3130685	0.0548282	0.389089	0.887938
CD8+ T cell %leukocyte	GPA	rs346807	-0.366715	0.511333	0.473266
CD8+ T cell %leukocyte	GPA	rs368652699	0.185661	0.454747	0.683073
CD8+ T cell %leukocyte	GPA	rs3804348	-0.716517	1.01781	0.481446
CD8+ T cell %leukocyte	GPA	rs3829858	0.793726	0.600337	0.186123
CD8+ T cell %leukocyte	GPA	rs3914424	-0.105443	0.308882	0.732825
CD8+ T cell %leukocyte	GPA	rs3915398	-0.920627	0.948155	0.331565
CD8+ T cell %leukocyte	GPA	rs40653	-0.966157	0.657805	0.141898
CD8+ T cell %leukocyte	GPA	rs440447	-0.339322	0.659112	0.60668
CD8+ T cell %leukocyte	GPA	rs4593919	-0.00395936	0.523351	0.993964
CD8+ T cell %leukocyte	GPA	rs4796452	-0.030336	0.612338	0.960488
CD8+ T cell %leukocyte	GPA	rs4796896	-0.0084771	0.692658	0.990235
CD8+ T cell %leukocyte	GPA	rs505707	-0.896641	0.703063	0.202191
CD8+ T cell %leukocyte	GPA	rs56161132	-0.732924	0.806099	0.363232
CD8+ T cell %leukocyte	GPA	rs60998309	-1.8118	0.724744	0.0124221
CD8+ T cell %leukocyte	GPA	rs62006301	0.517407	0.722617	0.47398
CD8+ T cell %leukocyte	GPA	rs62085930	-0.221423	0.5113	0.664973
CD8+ T cell %leukocyte	GPA	rs62130076	-0.896382	0.701938	0.201599
CD8+ T cell %leukocyte	GPA	rs62160676	-0.196287	0.61731	0.750507
CD8+ T cell %leukocyte	GPA	rs62458311	-0.325193	0.611029	0.594584
CD8+ T cell %leukocyte	GPA	rs62568133	1.62532	1.67808	0.332765
CD8+ T cell %leukocyte	GPA	rs6478913	-0.108419	0.682093	0.873708
CD8+ T cell %leukocyte	GPA	rs6595142	0.0652797	0.577561	0.91001
CD8+ T cell %leukocyte	GPA	rs67726194	-0.0925249	0.961212	0.923315
CD8+ T cell %leukocyte	GPA	rs6892088	-0.422532	0.629823	0.502301
CD8+ T cell %leukocyte	GPA	rs6932236	-0.360145	0.520159	0.488701
CD8+ T cell %leukocyte	GPA	rs6986151	-0.0194926	0.582381	0.973299
CD8+ T cell %leukocyte	GPA	rs72824617	0.507395	0.988246	0.60765
CD8+ T cell %leukocyte	GPA	rs73207267	-0.831443	1.34643	0.536894
CD8+ T cell %leukocyte	GPA	rs74955143	-0.855244	0.998753	0.391825
CD8+ T cell %leukocyte	GPA	rs75205979	0.738862	0.278763	0.00803723
CD8+ T cell %leukocyte	GPA	rs75310511	-0.0954715	0.564568	0.865714
CD8+ T cell %leukocyte	GPA	rs75845707	0.480745	0.566681	0.396242
CD8+ T cell %leukocyte	GPA	rs76497010	-1.23661	1.04544	0.236865
CD8+ T cell %leukocyte	GPA	rs76595423	-0.0145544	0.151177	0.923303
CD8+ T cell %leukocyte	GPA	rs7670980	-0.517263	0.667991	0.43872
CD8+ T cell %leukocyte	GPA	rs77881327	-1.41476	0.695365	0.0418953
CD8+ T cell %leukocyte	GPA	rs78100253	0.471932	0.937054	0.614519
CD8+ T cell %leukocyte	GPA	rs78326687	-0.334756	0.481617	0.487014
CD8+ T cell %leukocyte	GPA	rs78520527	0.254085	0.611916	0.677974
CD8+ T cell %leukocyte	GPA	rs78799997	-0.0935216	0.804641	0.907472
CD8+ T cell %leukocyte	GPA	rs9260918	-1.3657	1.11472	0.220519
CD8+ T cell %leukocyte	GPA	rs9357242	-0.0326966	0.661882	0.960601
CD8+ T cell %leukocyte	GPA	rs9382165	-0.372204	0.553707	0.501453
CD8+ T cell %leukocyte	GPA	rs9391682	-0.25027	0.511961	0.62495
CD8+ T cell %leukocyte	GPA	rs9479114	-0.296898	1.25836	0.813478
CD8+ T cell %leukocyte	GPA	rs9790786	0.314526	0.694908	0.650826
CD8+ T cell %leukocyte	GPA	rs9831946	0.168073	0.519254	0.74618
CD8+ T cell %leukocyte	GPA	rs989025	0.0196182	0.642823	0.975653
CD8+ T cell %leukocyte	GPA	rs9934960	0.74366	0.652206	0.254194
CD8+ T cell %leukocyte	GPA	rs998332	-0.998522	0.597705	0.0948021
CD28- CD25++ CD8+ T cell Absolute Count	GPA	rs10119193	-0.270508	0.725704	0.709333
CD28- CD25++ CD8+ T cell Absolute Count	GPA	rs10413329	-0.733756	0.602396	0.2232
CD28- CD25++ CD8+ T cell Absolute Count	GPA	rs1051796	-0.448267	0.648188	0.489208
CD28- CD25++ CD8+ T cell Absolute Count	GPA	rs11085754	0.158356	0.692485	0.819119
CD28- CD25++ CD8+ T cell Absolute Count	GPA	rs111996953	-2.79718	1.06318	0.0085144
CD28- CD25++ CD8+ T cell Absolute Count	GPA	rs113074864	0.159129	0.211096	0.450956
CD28- CD25++ CD8+ T cell Absolute Count	GPA	rs113903884	-0.199609	0.330062	0.545337
CD28- CD25++ CD8+ T cell Absolute Count	GPA	rs114664351	-0.960817	0.673513	0.153702
CD28- CD25++ CD8+ T cell Absolute Count	GPA	rs115134707	1.02882	0.544781	0.0589596
CD28- CD25++ CD8+ T cell Absolute Count	GPA	rs115336914	0.104625	0.135116	0.438732
CD28- CD25++ CD8+ T cell Absolute Count	GPA	rs116011991	0.0863098	0.16823	0.607918
CD28- CD25++ CD8+ T cell Absolute Count	GPA	rs116953767	0.0407267	0.414415	0.921714
CD28- CD25++ CD8+ T cell Absolute Count	GPA	rs117194568	-0.722022	1.97164	0.714213
CD28- CD25++ CD8+ T cell Absolute Count	GPA	rs117591947	0.783319	2.07945	0.7064
CD28- CD25++ CD8+ T cell Absolute Count	GPA	rs12228461	-0.819793	0.784173	0.295827
CD28- CD25++ CD8+ T cell Absolute Count	GPA	rs12326601	-0.750244	0.740955	0.311281
CD28- CD25++ CD8+ T cell Absolute Count	GPA	rs12430530	0.525167	0.622069	0.398542
CD28- CD25++ CD8+ T cell Absolute Count	GPA	rs1265098	0.109698	0.479934	0.819205
CD28- CD25++ CD8+ T cell Absolute Count	GPA	rs139841161	-0.166484	0.149644	0.265909
CD28- CD25++ CD8+ T cell Absolute Count	GPA	rs139962595	-0.047251	0.201407	0.814515
CD28- CD25++ CD8+ T cell Absolute Count	GPA	rs140074067	-0.0579081	0.174081	0.739398
CD28- CD25++ CD8+ T cell Absolute Count	GPA	rs140693374	-0.568759	0.249011	0.0223675
CD28- CD25++ CD8+ T cell Absolute Count	GPA	rs142133440	-0.0617186	0.210033	0.768871
CD28- CD25++ CD8+ T cell Absolute Count	GPA	rs142646881	-2.05266	1.21359	0.0907606
CD28- CD25++ CD8+ T cell Absolute Count	GPA	rs143621444	-0.366831	1.06973	0.731658
CD28- CD25++ CD8+ T cell Absolute Count	GPA	rs143734577	0.928505	1.60175	0.56213
CD28- CD25++ CD8+ T cell Absolute Count	GPA	rs146086983	-0.646531	0.850326	0.447055
CD28- CD25++ CD8+ T cell Absolute Count	GPA	rs1525559	1.02413	0.707196	0.147573
CD28- CD25++ CD8+ T cell Absolute Count	GPA	rs1583072	0.473031	0.787071	0.547838
CD28- CD25++ CD8+ T cell Absolute Count	GPA	rs16846388	0.163892	0.584077	0.779017
CD28- CD25++ CD8+ T cell Absolute Count	GPA	rs16846730	0.374505	0.959187	0.696211
CD28- CD25++ CD8+ T cell Absolute Count	GPA	rs16975832	0.137852	0.632709	0.827526
CD28- CD25++ CD8+ T cell Absolute Count	GPA	rs17278181	0.730776	0.750503	0.330198
CD28- CD25++ CD8+ T cell Absolute Count	GPA	rs1839051	0.352304	0.632526	0.577541
CD28- CD25++ CD8+ T cell Absolute Count	GPA	rs183920641	-1.52249	1.10899	0.169795
CD28- CD25++ CD8+ T cell Absolute Count	GPA	rs1925851	-0.52857	0.651174	0.416953
CD28- CD25++ CD8+ T cell Absolute Count	GPA	rs1956568	-1.66225	1.26851	0.19006
CD28- CD25++ CD8+ T cell Absolute Count	GPA	rs220702	-0.4939	0.882444	0.575688
CD28- CD25++ CD8+ T cell Absolute Count	GPA	rs2283017	-0.545661	0.688975	0.428367
CD28- CD25++ CD8+ T cell Absolute Count	GPA	rs2377708	-0.677631	0.62655	0.279463
CD28- CD25++ CD8+ T cell Absolute Count	GPA	rs2618683	-0.566577	0.827212	0.493392
CD28- CD25++ CD8+ T cell Absolute Count	GPA	rs2726347	-0.179063	0.626089	0.774876
CD28- CD25++ CD8+ T cell Absolute Count	GPA	rs28477827	-0.78734	0.515171	0.126436
CD28- CD25++ CD8+ T cell Absolute Count	GPA	rs35089045	-0.341967	0.752446	0.649488
CD28- CD25++ CD8+ T cell Absolute Count	GPA	rs35569834	0.229448	0.179408	0.200926
CD28- CD25++ CD8+ T cell Absolute Count	GPA	rs3816286	0.109018	0.685987	0.873731
CD28- CD25++ CD8+ T cell Absolute Count	GPA	rs3848525	0.373913	0.895345	0.676226
CD28- CD25++ CD8+ T cell Absolute Count	GPA	rs3879969	0.262817	0.459965	0.567738
CD28- CD25++ CD8+ T cell Absolute Count	GPA	rs422598	0.214044	0.650524	0.74213
CD28- CD25++ CD8+ T cell Absolute Count	GPA	rs45446506	0.402389	0.890721	0.651444
CD28- CD25++ CD8+ T cell Absolute Count	GPA	rs4672783	0.155453	0.618505	0.801554
CD28- CD25++ CD8+ T cell Absolute Count	GPA	rs4691393	-0.438563	0.532787	0.410423
CD28- CD25++ CD8+ T cell Absolute Count	GPA	rs56937396	-0.659336	0.77064	0.392237
CD28- CD25++ CD8+ T cell Absolute Count	GPA	rs58227542	-0.453787	0.546114	0.406008
CD28- CD25++ CD8+ T cell Absolute Count	GPA	rs5993689	-0.345846	0.738099	0.639382
CD28- CD25++ CD8+ T cell Absolute Count	GPA	rs6007260	0.211138	0.710837	0.766446
CD28- CD25++ CD8+ T cell Absolute Count	GPA	rs6085043	-0.519311	0.787324	0.509517
CD28- CD25++ CD8+ T cell Absolute Count	GPA	rs60939374	1.86523	1.08586	0.0858437
CD28- CD25++ CD8+ T cell Absolute Count	GPA	rs6130171	0.791662	0.723647	0.273959
CD28- CD25++ CD8+ T cell Absolute Count	GPA	rs62063923	-1.18489	0.624259	0.0576863
CD28- CD25++ CD8+ T cell Absolute Count	GPA	rs62166861	0.920574	0.579931	0.112425
CD28- CD25++ CD8+ T cell Absolute Count	GPA	rs62327351	-0.26154	0.206647	0.205644
CD28- CD25++ CD8+ T cell Absolute Count	GPA	rs66790175	0.13991	0.300242	0.641222
CD28- CD25++ CD8+ T cell Absolute Count	GPA	rs6682100	-0.15699	0.497507	0.752342
CD28- CD25++ CD8+ T cell Absolute Count	GPA	rs6884014	-0.249134	0.72181	0.72998
CD28- CD25++ CD8+ T cell Absolute Count	GPA	rs7231108	-0.645875	0.674787	0.33849
CD28- CD25++ CD8+ T cell Absolute Count	GPA	rs7262847	0.0828885	0.83697	0.921111
CD28- CD25++ CD8+ T cell Absolute Count	GPA	rs72929459	0.0259182	0.101909	0.799242
CD28- CD25++ CD8+ T cell Absolute Count	GPA	rs72931475	-0.00669441	0.109583	0.951288
CD28- CD25++ CD8+ T cell Absolute Count	GPA	rs72996438	-0.128344	0.107614	0.233013
CD28- CD25++ CD8+ T cell Absolute Count	GPA	rs73181758	-1.22544	0.748849	0.101748
CD28- CD25++ CD8+ T cell Absolute Count	GPA	rs74781358	-0.0462411	0.772231	0.952251
CD28- CD25++ CD8+ T cell Absolute Count	GPA	rs74969013	-0.0163036	0.455148	0.971426
CD28- CD25++ CD8+ T cell Absolute Count	GPA	rs75596593	0.592662	1.02416	0.562803
CD28- CD25++ CD8+ T cell Absolute Count	GPA	rs76850732	-0.352837	0.20752	0.0890835
CD28- CD25++ CD8+ T cell Absolute Count	GPA	rs77533526	0.888767	0.525517	0.0907939
CD28- CD25++ CD8+ T cell Absolute Count	GPA	rs78414417	-0.234297	1.03269	0.820516
CD28- CD25++ CD8+ T cell Absolute Count	GPA	rs7856537	0.681527	0.545118	0.211212
CD28- CD25++ CD8+ T cell Absolute Count	GPA	rs78643468	0.0333075	0.385396	0.931129
CD28- CD25++ CD8+ T cell Absolute Count	GPA	rs79160671	-0.359506	0.933845	0.700256
CD28- CD25++ CD8+ T cell Absolute Count	GPA	rs79297644	-0.406579	0.616759	0.509755
CD28- CD25++ CD8+ T cell Absolute Count	GPA	rs793571	-0.642631	0.513417	0.210688
CD28- CD25++ CD8+ T cell Absolute Count	GPA	rs79660525	0.0149475	0.54297	0.978038
CD28- CD25++ CD8+ T cell Absolute Count	GPA	rs80050755	-0.768113	0.366965	0.0363358
CD28- CD25++ CD8+ T cell Absolute Count	GPA	rs9262550	1.35134	1.74941	0.439845
CD28- CD25++ CD8+ T cell Absolute Count	GPA	rs9269109	-1.5709	0.43904	0.000346184
CD28- CD25++ CD8+ T cell Absolute Count	GPA	rs9319779	0.512464	0.802475	0.523081
CD28- CD25++ CD8+ T cell Absolute Count	GPA	rs9469077	-1.93011	0.653676	0.00315013
CD28- CD25++ CD8+ T cell Absolute Count	GPA	rs9976042	0.0860247	0.745549	0.90814
CD24 on IgD- CD38dim B cell	GPA	rs112617283	-1.19786	1.12385	0.286487
CD24 on IgD- CD38dim B cell	GPA	rs115775774	0.110012	0.372393	0.767674
CD24 on IgD- CD38dim B cell	GPA	rs116584882	-0.639101	0.284583	0.0247201
CD24 on IgD- CD38dim B cell	GPA	rs12642193	0.946506	0.451998	0.0362557
CD24 on IgD- CD38dim B cell	GPA	rs143386390	-0.515183	0.168948	0.00229326
CD24 on IgD- CD38dim B cell	GPA	rs146949757	0.154583	0.408593	0.705186
CD24 on IgD- CD38dim B cell	GPA	rs17010886	-0.333398	0.146093	0.0224841
CD24 on IgD- CD38dim B cell	GPA	rs17016818	0.10083	0.56334	0.857949
CD24 on IgD- CD38dim B cell	GPA	rs181819396	0.199942	0.349245	0.566985
CD24 on IgD- CD38dim B cell	GPA	rs191797622	-0.212144	0.580033	0.714556
CD24 on IgD- CD38dim B cell	GPA	rs2477740	-0.0557522	0.126315	0.658943
CD24 on IgD- CD38dim B cell	GPA	rs35629713	0.965038	0.491352	0.0495246
CD24 on IgD- CD38dim B cell	GPA	rs61820496	-0.272662	0.960338	0.77647
CD24 on IgD- CD38dim B cell	GPA	rs6795367	-0.49734	0.657165	0.449172
CD24 on IgD- CD38dim B cell	GPA	rs72677097	-0.285801	0.760388	0.707019
CD24 on IgD- CD38dim B cell	GPA	rs72708705	-0.01356	0.268093	0.959661
CD24 on IgD- CD38dim B cell	GPA	rs7532008	0.0324334	0.691493	0.96259
CD24 on IgD- CD38dim B cell	GPA	rs76759873	0.0984399	0.624528	0.874754
CD24 on IgD- CD38dim B cell	GPA	rs9838297	-0.602228	0.464495	0.194796
CD25 on naive-mature B cell	GPA	rs112017455	1.65385	0.98441	0.0929494
CD25 on naive-mature B cell	GPA	rs118088397	-0.358295	0.59422	0.546531
CD25 on naive-mature B cell	GPA	rs139257812	-1.18172	1.18381	0.318164
CD25 on naive-mature B cell	GPA	rs147487472	0.0133298	0.271857	0.960894
CD25 on naive-mature B cell	GPA	rs149662107	0.988608	0.63772	0.121088
CD25 on naive-mature B cell	GPA	rs1555271	-0.0395836	0.607574	0.948054
CD25 on naive-mature B cell	GPA	rs17403348	1.12539	0.857545	0.189406
CD25 on naive-mature B cell	GPA	rs2104496	0.634975	0.261087	0.0150138
CD25 on naive-mature B cell	GPA	rs3136623	0.385884	0.531424	0.467757
CD25 on naive-mature B cell	GPA	rs3793662	0.0173749	0.430909	0.967837
CD25 on naive-mature B cell	GPA	rs41294937	0.36545	0.3411	0.283996
CD25 on naive-mature B cell	GPA	rs41295353	0.300787	0.518321	0.561705
CD25 on naive-mature B cell	GPA	rs474490	-1.08085	0.615399	0.0790311
CD25 on naive-mature B cell	GPA	rs4869953	0.302924	0.598415	0.612709
CD25 on naive-mature B cell	GPA	rs55768419	-0.187756	0.381364	0.622487
CD25 on naive-mature B cell	GPA	rs59278703	-0.0812838	0.852164	0.924009
CD25 on naive-mature B cell	GPA	rs709589	0.391768	0.500885	0.434126
CD25 on naive-mature B cell	GPA	rs77869769	0.515728	0.514397	0.316059
CD25 on naive-mature B cell	GPA	rs9425892	-0.209379	0.91198	0.818413
CD38 on IgD- CD38+ B cell	GPA	rs10071113	-0.145149	0.897148	0.871472
CD38 on IgD- CD38+ B cell	GPA	rs10421176	0.414091	0.7161	0.56309
CD38 on IgD- CD38+ B cell	GPA	rs10947833	-0.805663	0.788182	0.306696
CD38 on IgD- CD38+ B cell	GPA	rs11124306	-0.460952	0.675232	0.494823
CD38 on IgD- CD38+ B cell	GPA	rs111609460	0.162504	0.311796	0.602237
CD38 on IgD- CD38+ B cell	GPA	rs113697416	-0.874522	1.00592	0.384643
CD38 on IgD- CD38+ B cell	GPA	rs113885461	0.0681944	0.384923	0.85938
CD38 on IgD- CD38+ B cell	GPA	rs114644934	0.261599	1.07193	0.807197
CD38 on IgD- CD38+ B cell	GPA	rs115399789	-0.0484327	0.831076	0.953528
CD38 on IgD- CD38+ B cell	GPA	rs115860771	3.89209	2.78893	0.16285
CD38 on IgD- CD38+ B cell	GPA	rs11601850	-1.18788	1.24888	0.341527
CD38 on IgD- CD38+ B cell	GPA	rs116152899	0.196435	0.195161	0.314162
CD38 on IgD- CD38+ B cell	GPA	rs116222054	0.68924	1.08916	0.526853
CD38 on IgD- CD38+ B cell	GPA	rs11668091	0.717223	0.664654	0.280547
CD38 on IgD- CD38+ B cell	GPA	rs116892666	-2.40462	1.50333	0.109702
CD38 on IgD- CD38+ B cell	GPA	rs117110035	0.402939	0.638092	0.527729
CD38 on IgD- CD38+ B cell	GPA	rs117289550	0.595225	0.36953	0.107231
CD38 on IgD- CD38+ B cell	GPA	rs117430205	0.455649	0.399213	0.253717
CD38 on IgD- CD38+ B cell	GPA	rs117650688	0.513183	0.591794	0.385852
CD38 on IgD- CD38+ B cell	GPA	rs117798185	-0.378626	0.469742	0.420226
CD38 on IgD- CD38+ B cell	GPA	rs118119997	1.44587	0.912615	0.113123
CD38 on IgD- CD38+ B cell	GPA	rs12127237	-0.0233346	0.693743	0.973168
CD38 on IgD- CD38+ B cell	GPA	rs12229039	0.105971	0.382771	0.781894
CD38 on IgD- CD38+ B cell	GPA	rs12591358	0.787669	0.602103	0.190806
CD38 on IgD- CD38+ B cell	GPA	rs12702615	0.676582	0.308269	0.0281795
CD38 on IgD- CD38+ B cell	GPA	rs134684	-0.430318	0.633533	0.496989
CD38 on IgD- CD38+ B cell	GPA	rs140339258	-1.08692	1.06317	0.306618
CD38 on IgD- CD38+ B cell	GPA	rs140572265	3.83247	1.52928	0.0122084
CD38 on IgD- CD38+ B cell	GPA	rs141365416	-0.0370418	0.075389	0.623185
CD38 on IgD- CD38+ B cell	GPA	rs141403650	-0.284072	0.652653	0.663375
CD38 on IgD- CD38+ B cell	GPA	rs141876038	0.0624995	0.104448	0.549585
CD38 on IgD- CD38+ B cell	GPA	rs141880004	0.361426	0.589714	0.539953
CD38 on IgD- CD38+ B cell	GPA	rs142404993	-0.0617811	0.190253	0.745384
CD38 on IgD- CD38+ B cell	GPA	rs144135856	0.0297468	0.0470608	0.527326
CD38 on IgD- CD38+ B cell	GPA	rs145280809	1.38141	0.752099	0.0662491
CD38 on IgD- CD38+ B cell	GPA	rs145388152	0.0145205	0.150782	0.923281
CD38 on IgD- CD38+ B cell	GPA	rs145546485	0.12509	0.0700021	0.0739465
CD38 on IgD- CD38+ B cell	GPA	rs145853751	-0.145214	0.805726	0.856974
CD38 on IgD- CD38+ B cell	GPA	rs145867585	0.253689	0.148037	0.0865862
CD38 on IgD- CD38+ B cell	GPA	rs1539849	-0.7449	0.63092	0.237739
CD38 on IgD- CD38+ B cell	GPA	rs17777402	-0.477407	0.643272	0.457994
CD38 on IgD- CD38+ B cell	GPA	rs188560874	0.0624497	0.139196	0.653688
CD38 on IgD- CD38+ B cell	GPA	rs190228213	1.87749	2.178	0.388674
CD38 on IgD- CD38+ B cell	GPA	rs2184033	0.27309	0.64817	0.673518
CD38 on IgD- CD38+ B cell	GPA	rs2390015	0.28212	0.672081	0.674653
CD38 on IgD- CD38+ B cell	GPA	rs2586162	0.435332	0.641171	0.497161
CD38 on IgD- CD38+ B cell	GPA	rs2829308	-0.473601	0.910304	0.602877
CD38 on IgD- CD38+ B cell	GPA	rs28401383	-1.22868	0.736907	0.0954459
CD38 on IgD- CD38+ B cell	GPA	rs28538967	0.949721	0.79016	0.229389
CD38 on IgD- CD38+ B cell	GPA	rs34562036	-0.557091	0.558814	0.318805
CD38 on IgD- CD38+ B cell	GPA	rs35797846	-1.03005	0.851201	0.226237
CD38 on IgD- CD38+ B cell	GPA	rs4658927	-0.404573	0.672491	0.547438
CD38 on IgD- CD38+ B cell	GPA	rs4695338	-0.23951	0.590832	0.685199
CD38 on IgD- CD38+ B cell	GPA	rs55646477	0.997711	0.732937	0.173434
CD38 on IgD- CD38+ B cell	GPA	rs61985831	0.628361	1.06215	0.554124
CD38 on IgD- CD38+ B cell	GPA	rs62303624	0.592195	0.691315	0.391654
CD38 on IgD- CD38+ B cell	GPA	rs6420407	0.258464	0.550701	0.638829
CD38 on IgD- CD38+ B cell	GPA	rs657671	0.265974	0.683903	0.697346
CD38 on IgD- CD38+ B cell	GPA	rs66717547	0.292459	0.255842	0.252987
CD38 on IgD- CD38+ B cell	GPA	rs6811522	0.590833	0.800109	0.460247
CD38 on IgD- CD38+ B cell	GPA	rs706295	0.0555681	0.622103	0.928825
CD38 on IgD- CD38+ B cell	GPA	rs72728764	-0.127205	0.722278	0.860202
CD38 on IgD- CD38+ B cell	GPA	rs72907931	0.445954	0.356731	0.211258
CD38 on IgD- CD38+ B cell	GPA	rs74686626	-1.1993	0.712208	0.0921964
CD38 on IgD- CD38+ B cell	GPA	rs74739271	0.027017	0.100779	0.788637
CD38 on IgD- CD38+ B cell	GPA	rs74967059	-2.56326	3.11	0.409827
CD38 on IgD- CD38+ B cell	GPA	rs75305372	-0.142826	0.263858	0.588301
CD38 on IgD- CD38+ B cell	GPA	rs754964	-0.316289	0.715142	0.65829
CD38 on IgD- CD38+ B cell	GPA	rs75696536	-0.770711	1.24567	0.536106
CD38 on IgD- CD38+ B cell	GPA	rs7933950	-0.489443	0.725771	0.500072
CD38 on IgD- CD38+ B cell	GPA	rs79773931	0.892559	0.648514	0.168724
CD38 on IgD- CD38+ B cell	GPA	rs980208	0.153294	0.64714	0.81275
CD62L on CD62L+ Dendritic Cell	GPA	rs10435954	-0.0719121	0.573787	0.900263
CD62L on CD62L+ Dendritic Cell	GPA	rs10852951	0.878562	0.599715	0.14293
CD62L on CD62L+ Dendritic Cell	GPA	rs10919342	0.240801	0.684248	0.724898
CD62L on CD62L+ Dendritic Cell	GPA	rs10987117	-0.0990752	0.0740467	0.180893
CD62L on CD62L+ Dendritic Cell	GPA	rs11010054	-0.0174585	0.597157	0.976676
CD62L on CD62L+ Dendritic Cell	GPA	rs11029935	-0.924593	0.437298	0.0344869
CD62L on CD62L+ Dendritic Cell	GPA	rs112295585	0.0827812	0.165525	0.616995
CD62L on CD62L+ Dendritic Cell	GPA	rs113820350	0.624196	1.12653	0.57952
CD62L on CD62L+ Dendritic Cell	GPA	rs113947601	-0.177532	0.425779	0.676709
CD62L on CD62L+ Dendritic Cell	GPA	rs114141182	-0.177857	0.370824	0.631493
CD62L on CD62L+ Dendritic Cell	GPA	rs115980202	-0.050806	0.990632	0.959097
CD62L on CD62L+ Dendritic Cell	GPA	rs116760359	-0.98415	0.863186	0.254229
CD62L on CD62L+ Dendritic Cell	GPA	rs116859486	1.60755	1.00093	0.108261
CD62L on CD62L+ Dendritic Cell	GPA	rs11692722	1.73681	0.714594	0.0150789
CD62L on CD62L+ Dendritic Cell	GPA	rs11773763	0.576825	0.466602	0.216375
CD62L on CD62L+ Dendritic Cell	GPA	rs12029897	-0.723388	0.64917	0.265139
CD62L on CD62L+ Dendritic Cell	GPA	rs12040885	-0.161765	0.572815	0.777635
CD62L on CD62L+ Dendritic Cell	GPA	rs12041883	-0.776166	0.447215	0.0826428
CD62L on CD62L+ Dendritic Cell	GPA	rs12206491	1.29137	0.79936	0.1062
CD62L on CD62L+ Dendritic Cell	GPA	rs12327270	-0.551939	0.614003	0.368696
CD62L on CD62L+ Dendritic Cell	GPA	rs12724134	-1.54199	0.545579	0.00470844
CD62L on CD62L+ Dendritic Cell	GPA	rs12864970	0.105374	0.607063	0.862196
CD62L on CD62L+ Dendritic Cell	GPA	rs13080851	0.514486	0.848719	0.544388
CD62L on CD62L+ Dendritic Cell	GPA	rs133635	-0.659206	0.5675	0.245399
CD62L on CD62L+ Dendritic Cell	GPA	rs140425776	0.894517	0.65384	0.171281
CD62L on CD62L+ Dendritic Cell	GPA	rs140597204	-0.354767	1.16831	0.761387
CD62L on CD62L+ Dendritic Cell	GPA	rs141723118	-0.24182	0.690052	0.726011
CD62L on CD62L+ Dendritic Cell	GPA	rs143397644	-0.219188	0.717357	0.759948
CD62L on CD62L+ Dendritic Cell	GPA	rs143422396	-0.154618	0.271856	0.569527
CD62L on CD62L+ Dendritic Cell	GPA	rs147014103	0.289556	0.813054	0.72174
CD62L on CD62L+ Dendritic Cell	GPA	rs147698778	0.0362557	0.611721	0.952738
CD62L on CD62L+ Dendritic Cell	GPA	rs148535663	0.518382	0.955196	0.587338
CD62L on CD62L+ Dendritic Cell	GPA	rs149982484	0.441943	0.893238	0.620766
CD62L on CD62L+ Dendritic Cell	GPA	rs150038452	0.0783733	0.536159	0.883783
CD62L on CD62L+ Dendritic Cell	GPA	rs151097905	-0.387356	1.21537	0.749943
CD62L on CD62L+ Dendritic Cell	GPA	rs1572297	0.303192	0.501923	0.545803
CD62L on CD62L+ Dendritic Cell	GPA	rs17713587	-0.594426	0.625681	0.342089
CD62L on CD62L+ Dendritic Cell	GPA	rs1776045	0.631244	0.756096	0.403789
CD62L on CD62L+ Dendritic Cell	GPA	rs183997620	0.296258	0.658558	0.652812
CD62L on CD62L+ Dendritic Cell	GPA	rs190518013	0.124259	0.217959	0.568608
CD62L on CD62L+ Dendritic Cell	GPA	rs192806812	-4.89749	3.63167	0.177481
CD62L on CD62L+ Dendritic Cell	GPA	rs210325	-0.604891	0.449898	0.178784
CD62L on CD62L+ Dendritic Cell	GPA	rs2320762	-0.120069	0.639125	0.850983
CD62L on CD62L+ Dendritic Cell	GPA	rs2428305	0.589635	0.378824	0.119593
CD62L on CD62L+ Dendritic Cell	GPA	rs2692674	0.104251	0.648261	0.872238
CD62L on CD62L+ Dendritic Cell	GPA	rs2756914	0.328859	0.666341	0.621639
CD62L on CD62L+ Dendritic Cell	GPA	rs340620	0.406358	0.652723	0.533575
CD62L on CD62L+ Dendritic Cell	GPA	rs35310871	0.0459679	0.388265	0.905756
CD62L on CD62L+ Dendritic Cell	GPA	rs35443755	0.491171	0.520451	0.345303
CD62L on CD62L+ Dendritic Cell	GPA	rs36105138	0.410099	0.559265	0.463386
CD62L on CD62L+ Dendritic Cell	GPA	rs3826331	-0.732554	0.637451	0.250476
CD62L on CD62L+ Dendritic Cell	GPA	rs3917686	-0.401453	0.461754	0.384623
CD62L on CD62L+ Dendritic Cell	GPA	rs3917768	-0.750779	0.392799	0.0559585
CD62L on CD62L+ Dendritic Cell	GPA	rs4594324	-0.512628	0.793245	0.518122
CD62L on CD62L+ Dendritic Cell	GPA	rs4731265	-0.56052	0.586904	0.339555
CD62L on CD62L+ Dendritic Cell	GPA	rs540690	-0.116038	0.625783	0.852893
CD62L on CD62L+ Dendritic Cell	GPA	rs55887811	0.100639	0.390335	0.79654
CD62L on CD62L+ Dendritic Cell	GPA	rs55910527	-0.455897	0.231375	0.0487948
CD62L on CD62L+ Dendritic Cell	GPA	rs57096725	0.121585	0.855498	0.886983
CD62L on CD62L+ Dendritic Cell	GPA	rs57409132	-0.169803	1.3458	0.899595
CD62L on CD62L+ Dendritic Cell	GPA	rs58315932	-0.305805	0.482325	0.526066
CD62L on CD62L+ Dendritic Cell	GPA	rs58567728	0.636426	0.634276	0.315673
CD62L on CD62L+ Dendritic Cell	GPA	rs58722085	0.0162536	1.44246	0.99101
CD62L on CD62L+ Dendritic Cell	GPA	rs60591010	-0.767372	0.509352	0.131922
CD62L on CD62L+ Dendritic Cell	GPA	rs6131661	-0.33505	0.632955	0.596568
CD62L on CD62L+ Dendritic Cell	GPA	rs6133075	-0.329983	0.46619	0.479051
CD62L on CD62L+ Dendritic Cell	GPA	rs62236308	-1.09119	0.636705	0.0865648
CD62L on CD62L+ Dendritic Cell	GPA	rs62305194	0.845248	0.703211	0.22937
CD62L on CD62L+ Dendritic Cell	GPA	rs6602488	0.719093	0.630048	0.253732
CD62L on CD62L+ Dendritic Cell	GPA	rs703648	0.404454	1.04403	0.698464
CD62L on CD62L+ Dendritic Cell	GPA	rs7089070	0.395036	0.655036	0.546459
CD62L on CD62L+ Dendritic Cell	GPA	rs7234534	1.2362	0.662394	0.0620059
CD62L on CD62L+ Dendritic Cell	GPA	rs72892482	0.42746	0.671039	0.524117
CD62L on CD62L+ Dendritic Cell	GPA	rs72997833	-0.243455	0.521993	0.640933
CD62L on CD62L+ Dendritic Cell	GPA	rs73009788	-0.207104	1.26642	0.870097
CD62L on CD62L+ Dendritic Cell	GPA	rs73424380	-0.0489836	0.436778	0.910706
CD62L on CD62L+ Dendritic Cell	GPA	rs73650320	0.30598	0.412373	0.458089
CD62L on CD62L+ Dendritic Cell	GPA	rs742800	0.546071	0.455553	0.230644
CD62L on CD62L+ Dendritic Cell	GPA	rs7526645	0.243165	0.42242	0.564853
CD62L on CD62L+ Dendritic Cell	GPA	rs75307154	-0.622023	0.31616	0.0491339
CD62L on CD62L+ Dendritic Cell	GPA	rs75943000	0.234677	0.417497	0.574045
CD62L on CD62L+ Dendritic Cell	GPA	rs7597474	0.326514	0.571065	0.567482
CD62L on CD62L+ Dendritic Cell	GPA	rs76035103	-0.582056	0.815607	0.475445
CD62L on CD62L+ Dendritic Cell	GPA	rs77107103	-0.17244	0.124619	0.166439
CD62L on CD62L+ Dendritic Cell	GPA	rs7761727	-0.235755	0.364238	0.517467
CD62L on CD62L+ Dendritic Cell	GPA	rs77723224	-0.540943	1.83013	0.767554
CD62L on CD62L+ Dendritic Cell	GPA	rs77723626	-0.067629	0.0826512	0.413217
CD62L on CD62L+ Dendritic Cell	GPA	rs77895281	-0.291832	0.345073	0.397713
CD62L on CD62L+ Dendritic Cell	GPA	rs78085690	-1.2065	0.85109	0.156309
CD62L on CD62L+ Dendritic Cell	GPA	rs78606762	-0.742852	0.876133	0.396507
CD62L on CD62L+ Dendritic Cell	GPA	rs78798519	-0.144045	0.368511	0.695883
CD62L on CD62L+ Dendritic Cell	GPA	rs79692229	0.302909	0.575769	0.598822
CD62L on CD62L+ Dendritic Cell	GPA	rs80086008	1.2839	1.23919	0.300166
CD62L on CD62L+ Dendritic Cell	GPA	rs9455881	-0.411158	0.482466	0.394102
CD62L on CD62L+ Dendritic Cell	GPA	rs9994751	0.317783	0.629382	0.613621
CD62L on monocyte	GPA	rs11088675	-0.750148	0.584086	0.199033
CD62L on monocyte	GPA	rs11225485	0.0726301	0.755501	0.923413
CD62L on monocyte	GPA	rs11247317	-0.617977	0.590957	0.295689
CD62L on monocyte	GPA	rs112668016	-1.40839	1.33422	0.291157
CD62L on monocyte	GPA	rs113917095	-0.771775	1.11844	0.490164
CD62L on monocyte	GPA	rs114398824	-0.186533	0.316005	0.555
CD62L on monocyte	GPA	rs114551757	-0.514902	0.741649	0.487515
CD62L on monocyte	GPA	rs115411690	-0.0698726	0.400771	0.861594
CD62L on monocyte	GPA	rs11587357	-0.0511281	0.76446	0.946676
CD62L on monocyte	GPA	rs115906348	-0.162489	0.669409	0.80821
CD62L on monocyte	GPA	rs11597201	-0.479532	0.50259	0.340022
CD62L on monocyte	GPA	rs11633442	0.313821	0.332141	0.344739
CD62L on monocyte	GPA	rs116942946	-2.52672	2.11459	0.232125
CD62L on monocyte	GPA	rs11703129	0.241029	0.675174	0.721101
CD62L on monocyte	GPA	rs117356486	-1.18636	0.842099	0.15889
CD62L on monocyte	GPA	rs11745103	1.87851	0.578165	0.00115774
CD62L on monocyte	GPA	rs117851998	0.310589	0.240364	0.1963
CD62L on monocyte	GPA	rs117965901	-0.411924	0.463912	0.374576
CD62L on monocyte	GPA	rs118006452	-0.382351	0.565882	0.499249
CD62L on monocyte	GPA	rs118016647	-0.573729	0.417715	0.169599
CD62L on monocyte	GPA	rs118080101	-0.0453893	0.0813602	0.576926
CD62L on monocyte	GPA	rs1200135	0.223909	0.585869	0.702326
CD62L on monocyte	GPA	rs12028786	-0.221052	0.477307	0.643276
CD62L on monocyte	GPA	rs12155521	-0.245121	0.833623	0.768725
CD62L on monocyte	GPA	rs12215799	-0.574522	0.470063	0.221624
CD62L on monocyte	GPA	rs12273162	0.595178	0.962796	0.536459
CD62L on monocyte	GPA	rs12442637	-0.297784	0.183265	0.104187
CD62L on monocyte	GPA	rs12541256	0.203017	0.329502	0.537807
CD62L on monocyte	GPA	rs12723586	-0.201734	0.472223	0.669233
CD62L on monocyte	GPA	rs13338627	0.541479	0.642581	0.399418
CD62L on monocyte	GPA	rs1379655	-1.60643	0.652718	0.0138496
CD62L on monocyte	GPA	rs140665364	0.485058	0.798084	0.543334
CD62L on monocyte	GPA	rs141452540	0.308707	0.803385	0.700788
CD62L on monocyte	GPA	rs141850334	-0.161736	0.319539	0.612749
CD62L on monocyte	GPA	rs142544832	-2.39938	1.64179	0.143894
CD62L on monocyte	GPA	rs145335069	0.844197	0.908666	0.352863
CD62L on monocyte	GPA	rs145336413	-1.38308	2.05297	0.500505
CD62L on monocyte	GPA	rs145934498	1.23067	0.98808	0.212942
CD62L on monocyte	GPA	rs150362502	-3.98057	2.44488	0.103498
CD62L on monocyte	GPA	rs1532395	-0.0902657	0.529224	0.864568
CD62L on monocyte	GPA	rs169046	-0.448098	0.565316	0.427982
CD62L on monocyte	GPA	rs1815596	-1.11842	0.576234	0.0522697
CD62L on monocyte	GPA	rs184665042	0.0294398	0.400597	0.941416
CD62L on monocyte	GPA	rs188451583	-0.0353341	0.604125	0.95336
CD62L on monocyte	GPA	rs189683893	0.246957	0.165646	0.135995
CD62L on monocyte	GPA	rs2281003	0.517929	0.536707	0.334539
CD62L on monocyte	GPA	rs2388774	-0.716645	0.971767	0.460839
CD62L on monocyte	GPA	rs2404215	-0.610101	0.440041	0.165605
CD62L on monocyte	GPA	rs2603021	-0.503431	0.610949	0.409931
CD62L on monocyte	GPA	rs34142414	-0.567088	0.600872	0.345285
CD62L on monocyte	GPA	rs34698098	-0.281792	0.412746	0.494781
CD62L on monocyte	GPA	rs35902866	0.289571	0.434809	0.505429
CD62L on monocyte	GPA	rs3909532	-0.381001	0.619953	0.538842
CD62L on monocyte	GPA	rs447362	0.114211	0.556998	0.837535
CD62L on monocyte	GPA	rs4513476	0.145566	0.375171	0.698016
CD62L on monocyte	GPA	rs4916234	0.159583	0.541184	0.768088
CD62L on monocyte	GPA	rs4987369	-0.00925972	0.177027	0.958284
CD62L on monocyte	GPA	rs4987389	0.62628	0.397991	0.115579
CD62L on monocyte	GPA	rs526925	-0.345004	0.801788	0.666982
CD62L on monocyte	GPA	rs534089	0.235534	0.605468	0.697268
CD62L on monocyte	GPA	rs5499	-0.061197	0.0992063	0.537323
CD62L on monocyte	GPA	rs55633105	-0.74266	0.624501	0.234359
CD62L on monocyte	GPA	rs55887811	0.0900105	0.349111	0.79654
CD62L on monocyte	GPA	rs5745730	0.0734825	1.25665	0.95337
CD62L on monocyte	GPA	rs59372213	0.0929975	0.513136	0.856184
CD62L on monocyte	GPA	rs61806962	1.39479	1.17741	0.236163
CD62L on monocyte	GPA	rs62012887	-0.284268	0.923175	0.75814
CD62L on monocyte	GPA	rs6670889	0.581659	0.877	0.507179
CD62L on monocyte	GPA	rs6694645	-1.14854	0.409488	0.00503431
CD62L on monocyte	GPA	rs6814712	0.17004	0.221258	0.442181
CD62L on monocyte	GPA	rs705769	-0.876234	0.613889	0.153479
CD62L on monocyte	GPA	rs71668058	0.0410045	0.355803	0.908251
CD62L on monocyte	GPA	rs7237975	0.283497	0.58541	0.628194
CD62L on monocyte	GPA	rs72700002	-0.186517	0.109225	0.0877027
CD62L on monocyte	GPA	rs72700114	-0.311098	0.459011	0.497926
CD62L on monocyte	GPA	rs72819010	0.64112	0.543063	0.237776
CD62L on monocyte	GPA	rs73021527	-1.07383	0.758307	0.156749
CD62L on monocyte	GPA	rs73240004	0.583344	0.421627	0.166495
CD62L on monocyte	GPA	rs73462775	-0.492032	0.377209	0.192096
CD62L on monocyte	GPA	rs73879235	0.455813	1.94694	0.814894
CD62L on monocyte	GPA	rs74460335	-1.05794	0.647616	0.102343
CD62L on monocyte	GPA	rs7516777	-0.148184	0.622228	0.811764
CD62L on monocyte	GPA	rs7518687	-0.368907	0.551778	0.503764
CD62L on monocyte	GPA	rs7540208	-0.0161933	0.4756	0.972839
CD62L on monocyte	GPA	rs75712911	-0.135963	0.361033	0.706475
CD62L on monocyte	GPA	rs76400946	-0.55982	0.527832	0.28887
CD62L on monocyte	GPA	rs77107103	-0.170781	0.12342	0.166439
CD62L on monocyte	GPA	rs77224604	-0.795046	0.798475	0.319393
CD62L on monocyte	GPA	rs7739797	-1.55279	0.561372	0.00567363
CD62L on monocyte	GPA	rs78298400	0.495039	0.827571	0.549718
CD62L on monocyte	GPA	rs78632684	-0.218906	0.133261	0.100448
CD62L on monocyte	GPA	rs7900893	-0.262393	0.386581	0.497294
CD62L on monocyte	GPA	rs79628847	-0.422166	0.778854	0.587794
CD62L on monocyte	GPA	rs79734694	-0.710138	0.586732	0.226154
CD62L on monocyte	GPA	rs9803859	-0.844183	0.640493	0.187497
CD28 on CD39+ secreting CD4 regulatory T cell	GPA	rs10119927	-0.989331	1.48923	0.506482
CD28 on CD39+ secreting CD4 regulatory T cell	GPA	rs10205835	0.148392	0.61451	0.809183
CD28 on CD39+ secreting CD4 regulatory T cell	GPA	rs1024648	-0.0023359	0.208419	0.991058
CD28 on CD39+ secreting CD4 regulatory T cell	GPA	rs1038576	-0.645714	0.419628	0.123859
CD28 on CD39+ secreting CD4 regulatory T cell	GPA	rs10511029	0.124703	0.527766	0.813211
CD28 on CD39+ secreting CD4 regulatory T cell	GPA	rs10748649	0.231227	0.168173	0.169151
CD28 on CD39+ secreting CD4 regulatory T cell	GPA	rs10786199	-0.744355	0.538669	0.167021
CD28 on CD39+ secreting CD4 regulatory T cell	GPA	rs10786223	0.333765	0.715752	0.640991
CD28 on CD39+ secreting CD4 regulatory T cell	GPA	rs10786293	0.358915	0.604612	0.55276
CD28 on CD39+ secreting CD4 regulatory T cell	GPA	rs10812106	-0.0207018	0.667662	0.975264
CD28 on CD39+ secreting CD4 regulatory T cell	GPA	rs11017	-0.261707	0.165376	0.113537
CD28 on CD39+ secreting CD4 regulatory T cell	GPA	rs111563284	0.397328	0.885499	0.653645
CD28 on CD39+ secreting CD4 regulatory T cell	GPA	rs11191623	0.0290001	0.574135	0.959715
CD28 on CD39+ secreting CD4 regulatory T cell	GPA	rs11221741	-0.584121	1.21236	0.629944
CD28 on CD39+ secreting CD4 regulatory T cell	GPA	rs112358299	0.311698	0.753976	0.679309
CD28 on CD39+ secreting CD4 regulatory T cell	GPA	rs113095102	-0.0401781	0.641123	0.950031
CD28 on CD39+ secreting CD4 regulatory T cell	GPA	rs113493105	-0.346423	1.73564	0.841798
CD28 on CD39+ secreting CD4 regulatory T cell	GPA	rs113794458	-0.0397618	0.157823	0.801088
CD28 on CD39+ secreting CD4 regulatory T cell	GPA	rs114508332	0.0820643	0.514456	0.873262
CD28 on CD39+ secreting CD4 regulatory T cell	GPA	rs114930774	-0.272456	0.423751	0.520249
CD28 on CD39+ secreting CD4 regulatory T cell	GPA	rs115086130	-0.215283	0.244836	0.37924
CD28 on CD39+ secreting CD4 regulatory T cell	GPA	rs115168681	-0.179485	0.138079	0.193645
CD28 on CD39+ secreting CD4 regulatory T cell	GPA	rs117019000	-0.17731	0.994644	0.858515
CD28 on CD39+ secreting CD4 regulatory T cell	GPA	rs117020314	-0.936994	1.24188	0.450552
CD28 on CD39+ secreting CD4 regulatory T cell	GPA	rs1172922	1.09188	0.821317	0.183706
CD28 on CD39+ secreting CD4 regulatory T cell	GPA	rs117631979	0.561667	0.921768	0.542301
CD28 on CD39+ secreting CD4 regulatory T cell	GPA	rs117683674	-0.457223	0.282713	0.105821
CD28 on CD39+ secreting CD4 regulatory T cell	GPA	rs117957417	-0.551258	0.719274	0.443433
CD28 on CD39+ secreting CD4 regulatory T cell	GPA	rs11904425	-0.0788595	0.557189	0.88745
CD28 on CD39+ secreting CD4 regulatory T cell	GPA	rs12001437	-0.129272	0.656712	0.843947
CD28 on CD39+ secreting CD4 regulatory T cell	GPA	rs12363520	-0.922384	0.654228	0.158575
CD28 on CD39+ secreting CD4 regulatory T cell	GPA	rs12463300	-0.641289	0.973749	0.510168
CD28 on CD39+ secreting CD4 regulatory T cell	GPA	rs12520120	0.595171	0.650072	0.359905
CD28 on CD39+ secreting CD4 regulatory T cell	GPA	rs12762576	0.339211	0.850156	0.689894
CD28 on CD39+ secreting CD4 regulatory T cell	GPA	rs12778618	-0.353473	1.02188	0.729415
CD28 on CD39+ secreting CD4 regulatory T cell	GPA	rs12991724	0.579511	0.392854	0.140178
CD28 on CD39+ secreting CD4 regulatory T cell	GPA	rs13334451	0.0543606	0.442674	0.902265
CD28 on CD39+ secreting CD4 regulatory T cell	GPA	rs138282934	-0.0595358	0.553948	0.914412
CD28 on CD39+ secreting CD4 regulatory T cell	GPA	rs139350128	-0.564082	1.17365	0.630784
CD28 on CD39+ secreting CD4 regulatory T cell	GPA	rs141535732	0.209395	1.37372	0.878848
CD28 on CD39+ secreting CD4 regulatory T cell	GPA	rs141663136	-0.848744	0.534279	0.112156
CD28 on CD39+ secreting CD4 regulatory T cell	GPA	rs142105763	-0.51893	0.502177	0.301435
CD28 on CD39+ secreting CD4 regulatory T cell	GPA	rs142322207	-0.291192	0.181663	0.108952
CD28 on CD39+ secreting CD4 regulatory T cell	GPA	rs142863502	0.20721	0.496349	0.676336
CD28 on CD39+ secreting CD4 regulatory T cell	GPA	rs142980514	-0.0985056	0.0857825	0.250837
CD28 on CD39+ secreting CD4 regulatory T cell	GPA	rs145673140	-0.76388	0.61812	0.216528
CD28 on CD39+ secreting CD4 regulatory T cell	GPA	rs147001870	0.0286512	0.0913834	0.75388
CD28 on CD39+ secreting CD4 regulatory T cell	GPA	rs149541938	-0.618563	0.913917	0.498516
CD28 on CD39+ secreting CD4 regulatory T cell	GPA	rs157404	-1.54677	0.596316	0.00949002
CD28 on CD39+ secreting CD4 regulatory T cell	GPA	rs17462867	-0.284892	0.582518	0.624792
CD28 on CD39+ secreting CD4 regulatory T cell	GPA	rs17744783	-0.011659	0.748971	0.98758
CD28 on CD39+ secreting CD4 regulatory T cell	GPA	rs17765610	2.12114	0.832627	0.0108489
CD28 on CD39+ secreting CD4 regulatory T cell	GPA	rs181232207	-0.774645	0.492581	0.115806
CD28 on CD39+ secreting CD4 regulatory T cell	GPA	rs183536524	-0.481944	0.592106	0.415674
CD28 on CD39+ secreting CD4 regulatory T cell	GPA	rs2001398	-0.880172	0.608567	0.148093
CD28 on CD39+ secreting CD4 regulatory T cell	GPA	rs2071382	-0.160211	0.588545	0.785457
CD28 on CD39+ secreting CD4 regulatory T cell	GPA	rs2255169	-0.570205	1.1118	0.608046
CD28 on CD39+ secreting CD4 regulatory T cell	GPA	rs2346252	-0.541771	0.618118	0.380766
CD28 on CD39+ secreting CD4 regulatory T cell	GPA	rs2504703	-0.760575	0.532884	0.153499
CD28 on CD39+ secreting CD4 regulatory T cell	GPA	rs2530399	-0.755945	0.617902	0.221176
CD28 on CD39+ secreting CD4 regulatory T cell	GPA	rs3114794	-0.126695	0.649581	0.845361
CD28 on CD39+ secreting CD4 regulatory T cell	GPA	rs35502536	-0.120385	0.643983	0.851709
CD28 on CD39+ secreting CD4 regulatory T cell	GPA	rs4408554	-0.439594	0.695216	0.527183
CD28 on CD39+ secreting CD4 regulatory T cell	GPA	rs4668469	-0.64114	0.661607	0.332513
CD28 on CD39+ secreting CD4 regulatory T cell	GPA	rs4837656	-0.22298	0.572397	0.696865
CD28 on CD39+ secreting CD4 regulatory T cell	GPA	rs55939578	-0.871627	0.65663	0.184368
CD28 on CD39+ secreting CD4 regulatory T cell	GPA	rs56041929	1.52588	0.666278	0.0220119
CD28 on CD39+ secreting CD4 regulatory T cell	GPA	rs60045886	1.77156	0.939359	0.0593059
CD28 on CD39+ secreting CD4 regulatory T cell	GPA	rs60353144	0.376463	0.659422	0.568068
CD28 on CD39+ secreting CD4 regulatory T cell	GPA	rs61754918	-0.0282588	0.437672	0.94852
CD28 on CD39+ secreting CD4 regulatory T cell	GPA	rs61886343	0.234121	0.474239	0.621534
CD28 on CD39+ secreting CD4 regulatory T cell	GPA	rs62149773	0.909105	1.03514	0.379813
CD28 on CD39+ secreting CD4 regulatory T cell	GPA	rs6998	0.495156	0.45219	0.273509
CD28 on CD39+ secreting CD4 regulatory T cell	GPA	rs71337061	0.676862	0.816228	0.406959
CD28 on CD39+ secreting CD4 regulatory T cell	GPA	rs7195207	-0.235701	0.43823	0.590682
CD28 on CD39+ secreting CD4 regulatory T cell	GPA	rs72779730	-0.276668	0.387417	0.475144
CD28 on CD39+ secreting CD4 regulatory T cell	GPA	rs72812685	-0.331337	0.481446	0.49132
CD28 on CD39+ secreting CD4 regulatory T cell	GPA	rs72835903	-0.437142	1.13704	0.700642
CD28 on CD39+ secreting CD4 regulatory T cell	GPA	rs72852377	-0.36618	0.567542	0.518796
CD28 on CD39+ secreting CD4 regulatory T cell	GPA	rs72873666	-1.55076	1.37159	0.258211
CD28 on CD39+ secreting CD4 regulatory T cell	GPA	rs7301227	-0.45069	0.482238	0.350005
CD28 on CD39+ secreting CD4 regulatory T cell	GPA	rs73991556	0.16442	0.479108	0.731464
CD28 on CD39+ secreting CD4 regulatory T cell	GPA	rs75322159	-1.01093	0.970455	0.297547
CD28 on CD39+ secreting CD4 regulatory T cell	GPA	rs77418133	0.284185	0.609572	0.64107
CD28 on CD39+ secreting CD4 regulatory T cell	GPA	rs77537332	-0.122505	0.299913	0.68293
CD28 on CD39+ secreting CD4 regulatory T cell	GPA	rs7917347	-2.31265	1.0723	0.031027
CD28 on CD39+ secreting CD4 regulatory T cell	GPA	rs79235702	-0.360681	0.197466	0.0677677
CD28 on CD39+ secreting CD4 regulatory T cell	GPA	rs7940587	-1.33794	0.76552	0.0805061
CD28 on CD39+ secreting CD4 regulatory T cell	GPA	rs79881476	-0.506665	0.361955	0.161573
CD28 on CD39+ secreting CD4 regulatory T cell	GPA	rs9530273	0.492871	0.64026	0.441419
CD28 on CD39+ secreting CD4 regulatory T cell	GPA	rs963377	0.654487	0.608124	0.28182
CD28 on CD39+ secreting CD4 regulatory T cell	GPA	rs987399	-1.00082	0.645851	0.121233
CD28 on resting CD4 regulatory T cell	GPA	rs10166356	-0.466556	0.474994	0.325984
CD28 on resting CD4 regulatory T cell	GPA	rs112900587	-0.272014	0.810963	0.737308
CD28 on resting CD4 regulatory T cell	GPA	rs114113354	-0.166837	0.436566	0.702345
CD28 on resting CD4 regulatory T cell	GPA	rs116746358	-0.989847	0.658794	0.132964
CD28 on resting CD4 regulatory T cell	GPA	rs11690106	-0.120282	1.25424	0.9236
CD28 on resting CD4 regulatory T cell	GPA	rs11727486	0.0924949	0.46139	0.841113
CD28 on resting CD4 regulatory T cell	GPA	rs11904425	-0.0815318	0.57607	0.88745
CD28 on resting CD4 regulatory T cell	GPA	rs12126693	0.739693	0.645666	0.251949
CD28 on resting CD4 regulatory T cell	GPA	rs12469511	-0.93649	0.729478	0.199219
CD28 on resting CD4 regulatory T cell	GPA	rs12622352	-0.464284	0.502043	0.355075
CD28 on resting CD4 regulatory T cell	GPA	rs138242238	-0.872006	0.378775	0.0213252
CD28 on resting CD4 regulatory T cell	GPA	rs139031987	-0.61884	1.87497	0.741359
CD28 on resting CD4 regulatory T cell	GPA	rs148579567	0.500403	0.699344	0.474281
CD28 on resting CD4 regulatory T cell	GPA	rs149450781	0.0496837	0.414002	0.904476
CD28 on resting CD4 regulatory T cell	GPA	rs150928046	-0.202347	0.746889	0.786452
CD28 on resting CD4 regulatory T cell	GPA	rs181159982	-0.503918	0.314953	0.109603
CD28 on resting CD4 regulatory T cell	GPA	rs231747	-1.0976	0.718769	0.126749
CD28 on resting CD4 regulatory T cell	GPA	rs2922755	-0.0915986	0.636223	0.885522
CD28 on resting CD4 regulatory T cell	GPA	rs34488866	-0.268952	0.530021	0.611849
CD28 on resting CD4 regulatory T cell	GPA	rs424029	0.732287	0.435156	0.0924108
CD28 on resting CD4 regulatory T cell	GPA	rs4850132	0.448222	0.660592	0.497445
CD28 on resting CD4 regulatory T cell	GPA	rs56405943	0.0309532	0.755538	0.967321
CD28 on resting CD4 regulatory T cell	GPA	rs56803036	0.213746	0.606994	0.724734
CD28 on resting CD4 regulatory T cell	GPA	rs62184016	-0.305436	0.20489	0.136032
CD28 on resting CD4 regulatory T cell	GPA	rs6726769	-0.020295	0.648642	0.975039
CD28 on resting CD4 regulatory T cell	GPA	rs6839416	-0.51782	0.720411	0.472274
CD28 on resting CD4 regulatory T cell	GPA	rs72939817	1.14836	1.81364	0.526615
CD28 on resting CD4 regulatory T cell	GPA	rs7552165	-0.0350083	0.166444	0.833409
CD28 on resting CD4 regulatory T cell	GPA	rs76331704	0.686021	0.862061	0.426153
CD28 on resting CD4 regulatory T cell	GPA	rs7651441	-0.448168	0.590842	0.448137
CD28 on resting CD4 regulatory T cell	GPA	rs7665484	-1.02083	0.536712	0.0571696
CD28 on resting CD4 regulatory T cell	GPA	rs77594357	0.225674	0.55936	0.686617
CD28 on resting CD4 regulatory T cell	GPA	rs77916500	0.656453	0.926663	0.478694
CD28 on resting CD4 regulatory T cell	GPA	rs788009	0.31525	0.685797	0.645743
CD28 on resting CD4 regulatory T cell	GPA	rs79223025	-0.771938	0.501368	0.123643
CD28 on resting CD4 regulatory T cell	GPA	rs79441045	0.195925	0.848368	0.817359
CD28 on resting CD4 regulatory T cell	GPA	rs80162194	0.248507	0.292975	0.396316
CD28 on resting CD4 regulatory T cell	GPA	rs908263	-0.112156	0.309404	0.716985
HLA DR on CD14+ CD16- monocyte	GPA	rs12196293	0.10418	0.470764	0.824859
HLA DR on CD14+ CD16- monocyte	GPA	rs1345228	0.0957169	0.502223	0.84885
HLA DR on CD14+ CD16- monocyte	GPA	rs17840184	2.65815	2.36606	0.261247
HLA DR on CD14+ CD16- monocyte	GPA	rs1800973	0.00829561	0.50341	0.986852
HLA DR on CD14+ CD16- monocyte	GPA	rs2074503	0.418524	0.418612	0.317412
HLA DR on CD14+ CD16- monocyte	GPA	rs211456	-0.69951	0.503417	0.164674
HLA DR on CD14+ CD16- monocyte	GPA	rs241443	0.0289989	0.30716	0.924784
HLA DR on CD14+ CD16- monocyte	GPA	rs3094589	0.373337	0.45587	0.412812
HLA DR on CD14+ CD16- monocyte	GPA	rs3134928	0.609957	0.243191	0.0121369
HLA DR on CD14+ CD16- monocyte	GPA	rs3749936	0.45565	0.401361	0.256266
HLA DR on CD14+ CD16- monocyte	GPA	rs58871430	-0.452835	1.57742	0.774056
HLA DR on CD14+ CD16- monocyte	GPA	rs6934244	-0.609721	0.436971	0.162915
HLA DR on CD14+ CD16- monocyte	GPA	rs75057504	-1.45826	0.464722	0.00170147
HLA DR on CD14+ CD16- monocyte	GPA	rs9270585	0.481617	0.111315	1.51427e-05
HLA DR on CD14+ CD16- monocyte	GPA	rs9271768	0.838503	0.147528	1.3183e-08
HLA DR on CD14+ CD16- monocyte	GPA	rs9461932	-0.974297	0.44708	0.0293133
HLA DR on CD14+ monocyte	GPA	rs113174307	0.961972	1.12297	0.391649
HLA DR on CD14+ monocyte	GPA	rs113337372	1.02097	0.831979	0.219764
HLA DR on CD14+ monocyte	GPA	rs11788133	0.399329	0.697869	0.567178
HLA DR on CD14+ monocyte	GPA	rs13217173	-2.56105	0.610531	2.7313e-05
HLA DR on CD14+ monocyte	GPA	rs1345228	0.0974347	0.511236	0.84885
HLA DR on CD14+ monocyte	GPA	rs146479897	0.657387	0.712334	0.356079
HLA DR on CD14+ monocyte	GPA	rs146897285	0.619299	0.306496	0.0433233
HLA DR on CD14+ monocyte	GPA	rs148974843	0.288416	0.539868	0.593179
HLA DR on CD14+ monocyte	GPA	rs17529077	0.482378	0.413502	0.243385
HLA DR on CD14+ monocyte	GPA	rs17840184	2.72787	2.42813	0.261247
HLA DR on CD14+ monocyte	GPA	rs1800973	0.00822451	0.499095	0.986852
HLA DR on CD14+ monocyte	GPA	rs2074503	0.429881	0.429971	0.317412
HLA DR on CD14+ monocyte	GPA	rs241443	0.0299908	0.317666	0.924784
HLA DR on CD14+ monocyte	GPA	rs3134928	0.622593	0.248229	0.0121369
HLA DR on CD14+ monocyte	GPA	rs3749936	0.470074	0.414067	0.256266
HLA DR on CD14+ monocyte	GPA	rs58871430	-0.468127	1.63069	0.774056
HLA DR on CD14+ monocyte	GPA	rs6934244	-0.611811	0.438469	0.162915
HLA DR on CD14+ monocyte	GPA	rs75057504	-1.50926	0.480975	0.00170147
HLA DR on CD14+ monocyte	GPA	rs8043889	0.278463	0.593899	0.639161
HLA DR on CD14+ monocyte	GPA	rs9270585	0.496629	0.114785	1.51427e-05
HLA DR on CD14+ monocyte	GPA	rs9271768	0.866212	0.152403	1.3183e-08
HLA DR on CD14+ monocyte	GPA	rs9461932	-0.971224	0.445669	0.0293133
HLA DR on CD14+ monocyte	GPA	rs9468541	-0.278347	0.760801	0.714469
CD39 on monocyte	GPA	rs10407449	-0.48827	0.659601	0.459148
CD39 on monocyte	GPA	rs10825592	0.10118	0.521895	0.846277
CD39 on monocyte	GPA	rs10868098	0.0476539	0.409592	0.907379
CD39 on monocyte	GPA	rs11042892	-0.282944	0.603228	0.639035
CD39 on monocyte	GPA	rs11063135	-0.565371	0.594357	0.341487
CD39 on monocyte	GPA	rs111320032	-0.0849484	0.118809	0.47461
CD39 on monocyte	GPA	rs11169937	-0.969156	1.65593	0.558371
CD39 on monocyte	GPA	rs11210760	-0.0761948	0.110054	0.488723
CD39 on monocyte	GPA	rs113073438	2.93516	1.84089	0.110841
CD39 on monocyte	GPA	rs115014362	-0.369978	0.148254	0.0125757
CD39 on monocyte	GPA	rs115454586	0.0987392	0.146369	0.499936
CD39 on monocyte	GPA	rs115841839	-0.138896	0.146556	0.343267
CD39 on monocyte	GPA	rs115897087	-0.030179	0.0953253	0.751555
CD39 on monocyte	GPA	rs11592078	-0.495127	0.353197	0.160962
CD39 on monocyte	GPA	rs116028235	0.170402	0.17393	0.327224
CD39 on monocyte	GPA	rs11633548	0.271813	0.58852	0.644183
CD39 on monocyte	GPA	rs116727018	-0.592819	0.500693	0.236415
CD39 on monocyte	GPA	rs117274498	0.696955	0.606779	0.250715
CD39 on monocyte	GPA	rs117333943	0.226835	0.32756	0.488624
CD39 on monocyte	GPA	rs117413731	0.970155	0.834306	0.244899
CD39 on monocyte	GPA	rs117467454	-0.917994	0.439987	0.0369411
CD39 on monocyte	GPA	rs117697882	-0.677115	1.17778	0.565354
CD39 on monocyte	GPA	rs11896747	-0.59786	0.502654	0.23428
CD39 on monocyte	GPA	rs12364299	1.04672	0.97297	0.282015
CD39 on monocyte	GPA	rs12421658	-0.336249	0.843439	0.690141
CD39 on monocyte	GPA	rs12601317	0.891733	0.595492	0.134271
CD39 on monocyte	GPA	rs12613100	0.741086	0.525586	0.158534
CD39 on monocyte	GPA	rs12703441	-0.753614	0.546449	0.167861
CD39 on monocyte	GPA	rs1378472	-0.219224	0.566552	0.698797
CD39 on monocyte	GPA	rs138028805	-0.205996	0.258968	0.426352
CD39 on monocyte	GPA	rs139572446	0.0992243	0.456079	0.827772
CD39 on monocyte	GPA	rs1426266	-0.602655	0.559539	0.281455
CD39 on monocyte	GPA	rs143991614	-0.241171	0.465917	0.604719
CD39 on monocyte	GPA	rs146367696	-0.165594	0.942957	0.860599
CD39 on monocyte	GPA	rs147565482	0.470142	0.423344	0.266764
CD39 on monocyte	GPA	rs150423552	-0.451669	0.472863	0.339487
CD39 on monocyte	GPA	rs151159396	-0.164207	0.104246	0.115212
CD39 on monocyte	GPA	rs17007589	0.266517	1.10737	0.809807
CD39 on monocyte	GPA	rs17720832	0.307212	0.61102	0.615115
CD39 on monocyte	GPA	rs181076711	-0.792799	0.982646	0.419781
CD39 on monocyte	GPA	rs1844713	0.395641	0.553973	0.475111
CD39 on monocyte	GPA	rs187911686	0.0870295	0.559833	0.876462
CD39 on monocyte	GPA	rs190544749	0.275732	2.34825	0.906527
CD39 on monocyte	GPA	rs2165429	-0.392877	0.583964	0.50109
CD39 on monocyte	GPA	rs2205095	-0.281949	0.673287	0.675388
CD39 on monocyte	GPA	rs2337147	-0.0359951	0.556012	0.948383
CD39 on monocyte	GPA	rs247062	0.555185	0.468703	0.23621
CD39 on monocyte	GPA	rs2513382	-0.520515	0.516606	0.313663
CD39 on monocyte	GPA	rs2528479	-0.109883	0.548632	0.841257
CD39 on monocyte	GPA	rs2540183	-0.738834	0.61863	0.232358
CD39 on monocyte	GPA	rs28810746	-0.258448	0.706224	0.714397
CD39 on monocyte	GPA	rs34648840	0.433127	0.79235	0.584629
CD39 on monocyte	GPA	rs347433	-0.443027	0.818419	0.588287
CD39 on monocyte	GPA	rs34992898	-0.816369	0.666622	0.220713
CD39 on monocyte	GPA	rs35172826	-0.467151	0.261538	0.0740717
CD39 on monocyte	GPA	rs35212007	-0.230129	0.624569	0.71253
CD39 on monocyte	GPA	rs35764061	-0.221266	0.302516	0.464523
CD39 on monocyte	GPA	rs35818577	0.268904	0.485276	0.579493
CD39 on monocyte	GPA	rs4050551	-0.566249	0.334386	0.0903794
CD39 on monocyte	GPA	rs56284069	0.0389253	0.0967044	0.687302
CD39 on monocyte	GPA	rs570580134	-0.308119	0.539987	0.568268
CD39 on monocyte	GPA	rs58283036	-0.698074	0.736681	0.343336
CD39 on monocyte	GPA	rs6031492	-0.21217	0.460613	0.645067
CD39 on monocyte	GPA	rs67652251	0.0142766	0.443061	0.974294
CD39 on monocyte	GPA	rs72674087	1.00472	0.550626	0.068048
CD39 on monocyte	GPA	rs72843230	-0.707237	0.467547	0.130368
CD39 on monocyte	GPA	rs72867988	-0.242512	0.122029	0.0468865
CD39 on monocyte	GPA	rs73022489	-0.0374072	0.342713	0.913083
CD39 on monocyte	GPA	rs73113464	0.27026	0.48834	0.579972
CD39 on monocyte	GPA	rs73639051	-0.234269	0.647806	0.717625
CD39 on monocyte	GPA	rs74570590	-0.00451867	0.0386781	0.906997
CD39 on monocyte	GPA	rs75691120	0.242513	0.325226	0.455863
CD39 on monocyte	GPA	rs75721586	1.04349	1.25834	0.406957
CD39 on monocyte	GPA	rs75935102	-0.0659204	0.0814918	0.418561
CD39 on monocyte	GPA	rs7632755	1.07064	0.581365	0.0655334
CD39 on monocyte	GPA	rs7638569	-0.192418	0.813269	0.812968
CD39 on monocyte	GPA	rs77123031	-0.258333	0.147897	0.0806885
CD39 on monocyte	GPA	rs77346511	0.853672	0.662745	0.197717
CD39 on monocyte	GPA	rs77572674	0.486231	0.43508	0.263752
CD39 on monocyte	GPA	rs77687616	-0.160353	0.727093	0.825451
CD39 on monocyte	GPA	rs77688718	0.100371	0.222092	0.651316
CD39 on monocyte	GPA	rs77950530	-0.473486	0.517382	0.360109
CD39 on monocyte	GPA	rs7846144	-0.490581	0.612671	0.42329
CD39 on monocyte	GPA	rs79017797	0.304544	0.509195	0.54978
CD39 on monocyte	GPA	rs79079561	-0.775193	1.02448	0.449247
CD39 on monocyte	GPA	rs7984177	-0.449174	0.473707	0.343023
CD39 on monocyte	GPA	rs80156793	0.10205	0.219168	0.641483
CD39 on monocyte	GPA	rs8050653	-0.0866509	0.556792	0.876328
CD39 on monocyte	GPA	rs836116	0.0728779	0.525246	0.889648
CD39 on monocyte	GPA	rs853251	-0.202384	0.519781	0.697007
CD39 on monocyte	GPA	rs867924	0.196635	0.679501	0.77229
CD39 on monocyte	GPA	rs871094	0.991072	0.659401	0.132842
CD39 on monocyte	GPA	rs9459067	-0.644023	0.54582	0.238033
CD39 on monocyte	GPA	rs9592670	-0.402543	0.520314	0.439135
CD4 on CD39+ secreting CD4 regulatory T cell	GPA	rs10819527	0.0312713	0.529853	0.952937
CD4 on CD39+ secreting CD4 regulatory T cell	GPA	rs10882655	0.310634	0.237325	0.190569
CD4 on CD39+ secreting CD4 regulatory T cell	GPA	rs11584259	0.472301	0.508276	0.352774
CD4 on CD39+ secreting CD4 regulatory T cell	GPA	rs115907820	1.08723	0.621646	0.0802985
CD4 on CD39+ secreting CD4 regulatory T cell	GPA	rs116694668	0.0185241	0.123861	0.881116
CD4 on CD39+ secreting CD4 regulatory T cell	GPA	rs117458836	-0.414928	0.743193	0.576637
CD4 on CD39+ secreting CD4 regulatory T cell	GPA	rs117592294	0.293628	0.632658	0.642563
CD4 on CD39+ secreting CD4 regulatory T cell	GPA	rs136883	0.570274	0.478611	0.23345
CD4 on CD39+ secreting CD4 regulatory T cell	GPA	rs141790173	1.45696	1.31483	0.267821
CD4 on CD39+ secreting CD4 regulatory T cell	GPA	rs142105763	-0.68274	0.660699	0.301435
CD4 on CD39+ secreting CD4 regulatory T cell	GPA	rs149080865	0.471607	2.37063	0.842312
CD4 on CD39+ secreting CD4 regulatory T cell	GPA	rs2523589	0.933333	0.498285	0.0610556
CD4 on CD39+ secreting CD4 regulatory T cell	GPA	rs2792022	0.608792	0.454439	0.180357
CD4 on CD39+ secreting CD4 regulatory T cell	GPA	rs55877972	0.550665	0.360569	0.126708
CD4 on CD39+ secreting CD4 regulatory T cell	GPA	rs62568944	0.0398986	0.54702	0.941855
CD4 on CD39+ secreting CD4 regulatory T cell	GPA	rs6912382	0.937112	0.702796	0.182399
CD4 on CD39+ secreting CD4 regulatory T cell	GPA	rs7072664	-0.0759896	0.534434	0.886932
CD4 on CD39+ secreting CD4 regulatory T cell	GPA	rs71480887	-0.910817	1.38978	0.512232
CD4 on CD39+ secreting CD4 regulatory T cell	GPA	rs73053728	-0.735757	0.495737	0.137765
CD4 on CD39+ secreting CD4 regulatory T cell	GPA	rs9263475	0.682168	0.374006	0.0681601
CD4 on CD39+ secreting CD4 regulatory T cell	GPA	rs9265880	0.470086	0.465649	0.312722
CD4 on CD39+ secreting CD4 regulatory T cell	GPA	rs9267484	2.47131	1.56374	0.114019
CD11c on granulocyte	GPA	rs117041067	0.450292	1.20336	0.708259
CD11c on granulocyte	GPA	rs11719519	-0.0992539	0.424252	0.815024
CD11c on granulocyte	GPA	rs117596617	0.0216814	0.665821	0.974023
CD11c on granulocyte	GPA	rs11841867	-0.896992	0.516083	0.0821972
CD11c on granulocyte	GPA	rs12122013	0.26635	0.563611	0.636515
CD11c on granulocyte	GPA	rs12983058	-1.15252	0.513192	0.0247175
CD11c on granulocyte	GPA	rs138075266	-0.551187	0.235571	0.0192946
CD11c on granulocyte	GPA	rs164139	0.0966427	0.578574	0.867342
CD11c on granulocyte	GPA	rs1801274	-0.397823	0.280442	0.156028
CD11c on granulocyte	GPA	rs35852864	-0.826109	1.31974	0.531338
CD11c on granulocyte	GPA	rs4743771	-0.232429	0.494576	0.638386
CD11c on granulocyte	GPA	rs55828113	0.110697	0.567252	0.845278
CD11c on granulocyte	GPA	rs62051462	-1.30216	0.503521	0.00970662
CD11c on granulocyte	GPA	rs78304446	-0.816322	0.614317	0.183905
CD11c on granulocyte	GPA	rs8046381	-0.0540256	0.226883	0.811787
CD11c on granulocyte	GPA	rs9671321	0.307993	0.48843	0.528316
HLA DR on CD33+ HLA DR+ CD14-	GPA	rs112096735	0.571906	0.457315	0.21109
HLA DR on CD33+ HLA DR+ CD14-	GPA	rs116772142	-1.62274	1.67923	0.333865
HLA DR on CD33+ HLA DR+ CD14-	GPA	rs11756897	-0.21717	0.24913	0.383364
HLA DR on CD33+ HLA DR+ CD14-	GPA	rs1424773	0.382157	0.394729	0.33297
HLA DR on CD33+ HLA DR+ CD14-	GPA	rs145458341	-1.04026	0.579303	0.0725412
HLA DR on CD33+ HLA DR+ CD14-	GPA	rs146788953	0.129579	0.301324	0.667173
HLA DR on CD33+ HLA DR+ CD14-	GPA	rs146791096	0.353463	0.311226	0.256078
HLA DR on CD33+ HLA DR+ CD14-	GPA	rs147951036	0.169417	0.249358	0.496875
HLA DR on CD33+ HLA DR+ CD14-	GPA	rs16987905	0.249533	0.35346	0.480205
HLA DR on CD33+ HLA DR+ CD14-	GPA	rs17214366	4.36349	2.81448	0.121052
HLA DR on CD33+ HLA DR+ CD14-	GPA	rs186879638	-0.552612	0.562107	0.325554
HLA DR on CD33+ HLA DR+ CD14-	GPA	rs2499720	-0.418953	0.382421	0.273286
HLA DR on CD33+ HLA DR+ CD14-	GPA	rs2596502	0.372727	0.443259	0.400417
HLA DR on CD33+ HLA DR+ CD14-	GPA	rs3134928	0.508741	0.202836	0.0121369
HLA DR on CD33+ HLA DR+ CD14-	GPA	rs385251	0.117613	0.253308	0.642426
HLA DR on CD33+ HLA DR+ CD14-	GPA	rs57623845	0.154798	0.424701	0.715494
HLA DR on CD33+ HLA DR+ CD14-	GPA	rs6925683	0.383268	0.270582	0.156642
HLA DR on CD33+ HLA DR+ CD14-	GPA	rs73743401	-0.406922	0.382693	0.287641
HLA DR on CD33+ HLA DR+ CD14-	GPA	rs74456811	-0.0568225	0.352229	0.871839
HLA DR on CD33+ HLA DR+ CD14-	GPA	rs78122038	0.0335644	0.107549	0.754976
HLA DR on CD33+ HLA DR+ CD14-	GPA	rs78940852	-1.26536	0.754366	0.0934677
HLA DR on CD33+ HLA DR+ CD14-	GPA	rs9263669	0.119997	0.622954	0.847252
HLA DR on CD33+ HLA DR+ CD14-	GPA	rs9270588	0.486585	0.112468	1.51541e-05
HLA DR on CD33+ HLA DR+ CD14-	GPA	rs9469257	-0.146317	0.190271	0.441898
SNP for MR analysis between Microbiota and Mediator
Exposure	Mediator	SNP	b(Wald ratio)	se	p
family Defluviitaleaceae	CD11c on granulocyte	rs10494601	-1.11943	0.520448	0.0314837
family Defluviitaleaceae	CD11c on granulocyte	rs10537460	0.371763	0.34149	0.276309
family Defluviitaleaceae	CD11c on granulocyte	rs1074487	0.254624	0.503118	0.612793
family Defluviitaleaceae	CD11c on granulocyte	rs11017020	1.0905	0.41677	0.0088825
family Defluviitaleaceae	CD11c on granulocyte	rs112805450	-0.149306	0.416319	0.719869
family Defluviitaleaceae	CD11c on granulocyte	rs112893842	0.27284	0.875398	0.755288
family Defluviitaleaceae	CD11c on granulocyte	rs115414803	2.25212	1.31459	0.0866803
family Defluviitaleaceae	CD11c on granulocyte	rs11949718	0.490875	0.348217	0.158634
family Defluviitaleaceae	CD11c on granulocyte	rs12480745	-0.380182	0.465597	0.414187
family Defluviitaleaceae	CD11c on granulocyte	rs12656859	0.390101	0.673746	0.562588
family Defluviitaleaceae	CD11c on granulocyte	rs12676203	-0.557964	0.514462	0.278117
family Defluviitaleaceae	CD11c on granulocyte	rs12930723	-0.624521	0.430108	0.146498
family Defluviitaleaceae	CD11c on granulocyte	rs12937176	0.629769	0.441782	0.154007
family Defluviitaleaceae	CD11c on granulocyte	rs1362491	0.228534	0.41618	0.582921
family Defluviitaleaceae	CD11c on granulocyte	rs1582238	0.312748	0.35789	0.38219
family Defluviitaleaceae	CD11c on granulocyte	rs17051335	0.701267	0.481335	0.145138
family Defluviitaleaceae	CD11c on granulocyte	rs1906738	0.197419	0.39818	0.620033
family Defluviitaleaceae	CD11c on granulocyte	rs1908593	-0.334079	0.400581	0.404289
family Defluviitaleaceae	CD11c on granulocyte	rs28528905	0.366698	0.412922	0.37451
family Defluviitaleaceae	CD11c on granulocyte	rs2863206	0.380822	0.439182	0.385877
family Defluviitaleaceae	CD11c on granulocyte	rs2892880	0.212434	0.372542	0.568523
family Defluviitaleaceae	CD11c on granulocyte	rs35057346	0.531867	0.421357	0.206852
family Defluviitaleaceae	CD11c on granulocyte	rs35193371	0.335739	0.384176	0.382162
family Defluviitaleaceae	CD11c on granulocyte	rs35700605	-0.00221067	0.420652	0.995807
family Defluviitaleaceae	CD11c on granulocyte	rs359718	0.15718	0.603384	0.794481
family Defluviitaleaceae	CD11c on granulocyte	rs3889226	0.0883982	0.39881	0.824582
family Defluviitaleaceae	CD11c on granulocyte	rs4337302	-0.193878	0.442423	0.661228
family Defluviitaleaceae	CD11c on granulocyte	rs4344384	-0.184678	0.394045	0.639304
family Defluviitaleaceae	CD11c on granulocyte	rs4677103	0.628529	0.385795	0.103275
family Defluviitaleaceae	CD11c on granulocyte	rs540220	0.156752	0.581264	0.787411
family Defluviitaleaceae	CD11c on granulocyte	rs55658617	-0.224855	0.25875	0.384844
family Defluviitaleaceae	CD11c on granulocyte	rs56118728	1.19057	0.434533	0.00614604
family Defluviitaleaceae	CD11c on granulocyte	rs62173500	-0.353766	0.328332	0.281273
family Defluviitaleaceae	CD11c on granulocyte	rs62530867	-0.327408	0.387217	0.397809
family Defluviitaleaceae	CD11c on granulocyte	rs649256	0.36751	0.543935	0.499263
family Defluviitaleaceae	CD11c on granulocyte	rs6683676	-0.306958	0.47947	0.522041
family Defluviitaleaceae	CD11c on granulocyte	rs67896106	-0.358974	0.42621	0.39965
family Defluviitaleaceae	CD11c on granulocyte	rs7260544	0.445757	0.485975	0.359015
family Defluviitaleaceae	CD11c on granulocyte	rs72731813	-0.0563936	0.267511	0.833036
family Defluviitaleaceae	CD11c on granulocyte	rs72825087	0.392605	0.360582	0.276238
family Defluviitaleaceae	CD11c on granulocyte	rs72828934	0.432653	0.388377	0.265278
family Defluviitaleaceae	CD11c on granulocyte	rs72853719	-0.342633	0.428978	0.424453
family Defluviitaleaceae	CD11c on granulocyte	rs74058430	0.00227472	0.327351	0.994456
family Defluviitaleaceae	CD11c on granulocyte	rs7514623	-0.283651	0.521808	0.586721
family Defluviitaleaceae	CD11c on granulocyte	rs75250694	0.160978	0.398424	0.686185
family Defluviitaleaceae	CD11c on granulocyte	rs7627641	0.269975	0.384293	0.482352
family Defluviitaleaceae	CD11c on granulocyte	rs77899885	0.0990345	0.437594	0.820956
family Defluviitaleaceae	CD11c on granulocyte	rs78611963	0.363204	0.598805	0.544151
family Defluviitaleaceae	CD11c on granulocyte	rs9608282	0.570662	0.358237	0.111166
family Defluviitaleaceae	CD11c on granulocyte	rs9725395	0.20953	0.384513	0.585805
genus Defluviitaleaceae UCG011	CD11c on granulocyte	rs10494601	-1.11745	0.519526	0.0314837
genus Defluviitaleaceae UCG011	CD11c on granulocyte	rs10537460	0.370781	0.340589	0.276309
genus Defluviitaleaceae UCG011	CD11c on granulocyte	rs11017020	1.09869	0.419901	0.0088825
genus Defluviitaleaceae UCG011	CD11c on granulocyte	rs11208390	-0.189801	0.530364	0.720441
genus Defluviitaleaceae UCG011	CD11c on granulocyte	rs112805450	-0.155582	0.433818	0.719869
genus Defluviitaleaceae UCG011	CD11c on granulocyte	rs112893842	0.26553	0.851946	0.755288
genus Defluviitaleaceae UCG011	CD11c on granulocyte	rs115414803	2.18107	1.27312	0.0866803
genus Defluviitaleaceae UCG011	CD11c on granulocyte	rs11949718	0.497706	0.353063	0.158634
genus Defluviitaleaceae UCG011	CD11c on granulocyte	rs12480745	-0.390129	0.477779	0.414187
genus Defluviitaleaceae UCG011	CD11c on granulocyte	rs12636522	0.158884	0.347615	0.647622
genus Defluviitaleaceae UCG011	CD11c on granulocyte	rs12656859	0.397025	0.685706	0.562588
genus Defluviitaleaceae UCG011	CD11c on granulocyte	rs12676203	-0.542071	0.499808	0.278117
genus Defluviitaleaceae UCG011	CD11c on granulocyte	rs12930723	-0.605706	0.417149	0.146498
genus Defluviitaleaceae UCG011	CD11c on granulocyte	rs12937176	0.626998	0.439838	0.154007
genus Defluviitaleaceae UCG011	CD11c on granulocyte	rs12984870	0.34049	0.457724	0.456951
genus Defluviitaleaceae UCG011	CD11c on granulocyte	rs1460812	-0.0693378	0.422553	0.869658
genus Defluviitaleaceae UCG011	CD11c on granulocyte	rs1582238	0.311539	0.356506	0.38219
genus Defluviitaleaceae UCG011	CD11c on granulocyte	rs17051335	0.728636	0.50012	0.145138
genus Defluviitaleaceae UCG011	CD11c on granulocyte	rs17471749	0.717318	0.436517	0.100325
genus Defluviitaleaceae UCG011	CD11c on granulocyte	rs1908593	-0.341431	0.409397	0.404289
genus Defluviitaleaceae UCG011	CD11c on granulocyte	rs28528905	0.368708	0.415185	0.37451
genus Defluviitaleaceae UCG011	CD11c on granulocyte	rs2863206	0.379911	0.43813	0.385877
genus Defluviitaleaceae UCG011	CD11c on granulocyte	rs2892880	0.207519	0.363923	0.568523
genus Defluviitaleaceae UCG011	CD11c on granulocyte	rs35057346	0.51777	0.410189	0.206852
genus Defluviitaleaceae UCG011	CD11c on granulocyte	rs35193371	0.329429	0.376956	0.382162
genus Defluviitaleaceae UCG011	CD11c on granulocyte	rs35700605	-0.00215758	0.410551	0.995807
genus Defluviitaleaceae UCG011	CD11c on granulocyte	rs359718	0.159649	0.612864	0.794481
genus Defluviitaleaceae UCG011	CD11c on granulocyte	rs3889226	0.0883302	0.398503	0.824582
genus Defluviitaleaceae UCG011	CD11c on granulocyte	rs4337302	-0.195627	0.446414	0.661228
genus Defluviitaleaceae UCG011	CD11c on granulocyte	rs4344384	-0.182827	0.390096	0.639304
genus Defluviitaleaceae UCG011	CD11c on granulocyte	rs4677103	0.628073	0.385515	0.103275
genus Defluviitaleaceae UCG011	CD11c on granulocyte	rs4853126	-1.58815	0.740784	0.0320426
genus Defluviitaleaceae UCG011	CD11c on granulocyte	rs540220	0.158144	0.586426	0.787411
genus Defluviitaleaceae UCG011	CD11c on granulocyte	rs55658617	-0.228653	0.26312	0.384844
genus Defluviitaleaceae UCG011	CD11c on granulocyte	rs56118728	1.16136	0.423872	0.00614604
genus Defluviitaleaceae UCG011	CD11c on granulocyte	rs62173500	-0.354186	0.328721	0.281273
genus Defluviitaleaceae UCG011	CD11c on granulocyte	rs62530867	-0.329546	0.389745	0.397809
genus Defluviitaleaceae UCG011	CD11c on granulocyte	rs649256	0.362351	0.5363	0.499263
genus Defluviitaleaceae UCG011	CD11c on granulocyte	rs6683676	-0.29722	0.46426	0.522041
genus Defluviitaleaceae UCG011	CD11c on granulocyte	rs6732964	0.226592	0.408583	0.579182
genus Defluviitaleaceae UCG011	CD11c on granulocyte	rs67896106	-0.353796	0.420063	0.39965
genus Defluviitaleaceae UCG011	CD11c on granulocyte	rs72731813	-0.0572997	0.271809	0.833036
genus Defluviitaleaceae UCG011	CD11c on granulocyte	rs72825087	0.392359	0.360356	0.276238
genus Defluviitaleaceae UCG011	CD11c on granulocyte	rs72828934	0.430349	0.386309	0.265278
genus Defluviitaleaceae UCG011	CD11c on granulocyte	rs72853719	-0.346047	0.433252	0.424453
genus Defluviitaleaceae UCG011	CD11c on granulocyte	rs73386033	0.0271068	0.447801	0.951731
genus Defluviitaleaceae UCG011	CD11c on granulocyte	rs75250694	0.153781	0.38061	0.686185
genus Defluviitaleaceae UCG011	CD11c on granulocyte	rs7627641	0.270654	0.38526	0.482352
genus Defluviitaleaceae UCG011	CD11c on granulocyte	rs78611963	0.360357	0.594112	0.544151
genus Defluviitaleaceae UCG011	CD11c on granulocyte	rs8122688	0.0173209	0.42174	0.96724
genus Defluviitaleaceae UCG011	CD11c on granulocyte	rs9608282	0.554992	0.3484	0.111166
genus Defluviitaleaceae UCG011	CD11c on granulocyte	rs9725395	0.209556	0.38456	0.585805
genus Desulfovibrio	CD33- HLA DR- Absolute Count	rs10179410	0.0437549	0.519298	0.932851
genus Desulfovibrio	CD33- HLA DR- Absolute Count	rs10747496	-0.608218	0.581409	0.29551
genus Desulfovibrio	CD33- HLA DR- Absolute Count	rs10922050	-0.184398	0.574811	0.748364
genus Desulfovibrio	CD33- HLA DR- Absolute Count	rs10924791	-0.742945	0.496551	0.134599
genus Desulfovibrio	CD33- HLA DR- Absolute Count	rs10937554	0.821162	0.559396	0.14212
genus Desulfovibrio	CD33- HLA DR- Absolute Count	rs10948679	-0.701019	0.557574	0.208657
genus Desulfovibrio	CD33- HLA DR- Absolute Count	rs11595633	0.355974	0.503476	0.479546
genus Desulfovibrio	CD33- HLA DR- Absolute Count	rs11603537	-0.583808	0.516527	0.258368
genus Desulfovibrio	CD33- HLA DR- Absolute Count	rs11767992	0.217418	0.513218	0.67183
genus Desulfovibrio	CD33- HLA DR- Absolute Count	rs12031543	0.178637	0.84208	0.831999
genus Desulfovibrio	CD33- HLA DR- Absolute Count	rs12620914	-0.121929	0.556175	0.826472
genus Desulfovibrio	CD33- HLA DR- Absolute Count	rs12959615	0.190061	0.550935	0.730111
genus Desulfovibrio	CD33- HLA DR- Absolute Count	rs13066142	-0.757758	0.615237	0.21808
genus Desulfovibrio	CD33- HLA DR- Absolute Count	rs1423308	0.591696	0.562421	0.292775
genus Desulfovibrio	CD33- HLA DR- Absolute Count	rs16863365	-0.1053	0.512331	0.837157
genus Desulfovibrio	CD33- HLA DR- Absolute Count	rs16955490	-1.15568	0.627835	0.0656586
genus Desulfovibrio	CD33- HLA DR- Absolute Count	rs17062711	0.456386	0.646523	0.480245
genus Desulfovibrio	CD33- HLA DR- Absolute Count	rs1793048	0.0216545	0.581017	0.97027
genus Desulfovibrio	CD33- HLA DR- Absolute Count	rs1868051	-0.422228	0.617376	0.494033
genus Desulfovibrio	CD33- HLA DR- Absolute Count	rs1883434	-0.209649	0.550747	0.703453
genus Desulfovibrio	CD33- HLA DR- Absolute Count	rs2032031	-0.321713	0.535934	0.548316
genus Desulfovibrio	CD33- HLA DR- Absolute Count	rs2066432	0.477391	0.538277	0.37514
genus Desulfovibrio	CD33- HLA DR- Absolute Count	rs2191833	-1.04844	0.537104	0.0509342
genus Desulfovibrio	CD33- HLA DR- Absolute Count	rs2215897	-0.386923	0.550175	0.481887
genus Desulfovibrio	CD33- HLA DR- Absolute Count	rs2235807	-0.987584	0.614296	0.107908
genus Desulfovibrio	CD33- HLA DR- Absolute Count	rs2590913	-0.773483	0.528946	0.143656
genus Desulfovibrio	CD33- HLA DR- Absolute Count	rs2770055	-0.356765	0.511271	0.485302
genus Desulfovibrio	CD33- HLA DR- Absolute Count	rs2853179	-0.13067	0.473046	0.782371
genus Desulfovibrio	CD33- HLA DR- Absolute Count	rs3757675	-0.419497	0.53542	0.433339
genus Desulfovibrio	CD33- HLA DR- Absolute Count	rs3789086	1.01906	0.477661	0.0328884
genus Desulfovibrio	CD33- HLA DR- Absolute Count	rs4416552	0.934343	0.368488	0.0112252
genus Desulfovibrio	CD33- HLA DR- Absolute Count	rs4797774	0.249269	0.274341	0.363557
genus Desulfovibrio	CD33- HLA DR- Absolute Count	rs4891430	0.575781	0.50757	0.256632
genus Desulfovibrio	CD33- HLA DR- Absolute Count	rs4904701	-0.506972	0.665524	0.446201
genus Desulfovibrio	CD33- HLA DR- Absolute Count	rs56343159	-0.0330548	0.562351	0.953128
genus Desulfovibrio	CD33- HLA DR- Absolute Count	rs569008	-0.193336	0.514351	0.707004
genus Desulfovibrio	CD33- HLA DR- Absolute Count	rs598954	-0.819246	0.733121	0.26379
genus Desulfovibrio	CD33- HLA DR- Absolute Count	rs6580353	-0.297673	0.503256	0.554189
genus Desulfovibrio	CD33- HLA DR- Absolute Count	rs6768265	-0.688485	0.581498	0.236419
genus Desulfovibrio	CD33- HLA DR- Absolute Count	rs68108857	0.404614	0.29423	0.169082
genus Desulfovibrio	CD33- HLA DR- Absolute Count	rs6815450	-0.17372	0.504549	0.730615
genus Desulfovibrio	CD33- HLA DR- Absolute Count	rs6837565	-0.18442	0.574622	0.748255
genus Desulfovibrio	CD33- HLA DR- Absolute Count	rs7138278	1.1071	0.541109	0.0407575
genus Desulfovibrio	CD33- HLA DR- Absolute Count	rs7189855	-0.585929	0.574092	0.307435
genus Desulfovibrio	CD33- HLA DR- Absolute Count	rs72647089	-0.418222	0.446929	0.349393
genus Desulfovibrio	CD33- HLA DR- Absolute Count	rs72923956	0.159967	0.587064	0.785248
genus Desulfovibrio	CD33- HLA DR- Absolute Count	rs73426270	0.0920877	0.589219	0.875806
genus Desulfovibrio	CD33- HLA DR- Absolute Count	rs75838882	-0.368239	0.443122	0.405967
genus Desulfovibrio	CD33- HLA DR- Absolute Count	rs7634268	-0.134566	0.496129	0.786212
genus Desulfovibrio	CD33- HLA DR- Absolute Count	rs77236032	0.441615	0.633658	0.485847
genus Desulfovibrio	CD33- HLA DR- Absolute Count	rs7947015	-0.446129	0.518211	0.389292
genus Desulfovibrio	CD33- HLA DR- Absolute Count	rs7998434	-1.02248	0.633864	0.106726
genus Desulfovibrio	CD33- HLA DR- Absolute Count	rs8040209	0.463686	0.501942	0.355599
genus Desulfovibrio	CD33- HLA DR- Absolute Count	rs9316943	-0.489549	0.571996	0.392075
genus Desulfovibrio	HLA DR on CD14+ CD16- monocyte	rs10179410	-0.0341297	0.371217	0.926746
genus Desulfovibrio	HLA DR on CD14+ CD16- monocyte	rs10747496	0.864653	0.430462	0.0445727
genus Desulfovibrio	HLA DR on CD14+ CD16- monocyte	rs10922050	0.152006	0.432009	0.724945
genus Desulfovibrio	HLA DR on CD14+ CD16- monocyte	rs10924791	0.453627	0.367361	0.216895
genus Desulfovibrio	HLA DR on CD14+ CD16- monocyte	rs10937554	0.25073	0.397355	0.528041
genus Desulfovibrio	HLA DR on CD14+ CD16- monocyte	rs10948679	-0.0728087	0.41737	0.861514
genus Desulfovibrio	HLA DR on CD14+ CD16- monocyte	rs11595633	0.895622	0.381537	0.0189048
genus Desulfovibrio	HLA DR on CD14+ CD16- monocyte	rs11603537	-0.0797568	0.389673	0.837825
genus Desulfovibrio	HLA DR on CD14+ CD16- monocyte	rs11767992	-0.659966	0.392481	0.092661
genus Desulfovibrio	HLA DR on CD14+ CD16- monocyte	rs12031543	0.546134	0.619884	0.378304
genus Desulfovibrio	HLA DR on CD14+ CD16- monocyte	rs12620914	0.273921	0.419291	0.513567
genus Desulfovibrio	HLA DR on CD14+ CD16- monocyte	rs12959615	0.356865	0.409473	0.383468
genus Desulfovibrio	HLA DR on CD14+ CD16- monocyte	rs13066142	0.0138827	0.46147	0.976
genus Desulfovibrio	HLA DR on CD14+ CD16- monocyte	rs1423308	0.239334	0.428116	0.576134
genus Desulfovibrio	HLA DR on CD14+ CD16- monocyte	rs16863365	-0.106579	0.378604	0.778322
genus Desulfovibrio	HLA DR on CD14+ CD16- monocyte	rs16955490	0.849803	0.460667	0.0650777
genus Desulfovibrio	HLA DR on CD14+ CD16- monocyte	rs17062711	0.254733	0.478433	0.594426
genus Desulfovibrio	HLA DR on CD14+ CD16- monocyte	rs1793048	-0.215228	0.437038	0.622387
genus Desulfovibrio	HLA DR on CD14+ CD16- monocyte	rs1868051	0.999245	0.461554	0.0303909
genus Desulfovibrio	HLA DR on CD14+ CD16- monocyte	rs1883434	0.730673	0.409444	0.0743344
genus Desulfovibrio	HLA DR on CD14+ CD16- monocyte	rs2032031	-0.52433	0.398668	0.188441
genus Desulfovibrio	HLA DR on CD14+ CD16- monocyte	rs2066432	-0.568005	0.404264	0.160011
genus Desulfovibrio	HLA DR on CD14+ CD16- monocyte	rs2191833	-0.0850929	0.401058	0.831973
genus Desulfovibrio	HLA DR on CD14+ CD16- monocyte	rs2215897	0.4778	0.411467	0.245556
genus Desulfovibrio	HLA DR on CD14+ CD16- monocyte	rs2235807	-0.0325765	0.449982	0.942287
genus Desulfovibrio	HLA DR on CD14+ CD16- monocyte	rs2590913	0.102009	0.405642	0.801446
genus Desulfovibrio	HLA DR on CD14+ CD16- monocyte	rs2770055	0.449499	0.385571	0.243695
genus Desulfovibrio	HLA DR on CD14+ CD16- monocyte	rs2853179	-0.0532901	0.369348	0.885278
genus Desulfovibrio	HLA DR on CD14+ CD16- monocyte	rs3757675	0.552093	0.399363	0.166838
genus Desulfovibrio	HLA DR on CD14+ CD16- monocyte	rs3789086	-0.123645	0.361787	0.73253
genus Desulfovibrio	HLA DR on CD14+ CD16- monocyte	rs4416552	-0.210668	0.281615	0.454417
genus Desulfovibrio	HLA DR on CD14+ CD16- monocyte	rs4797774	0.192585	0.202651	0.341947
genus Desulfovibrio	HLA DR on CD14+ CD16- monocyte	rs4891430	0.176412	0.380912	0.64327
genus Desulfovibrio	HLA DR on CD14+ CD16- monocyte	rs4904701	0.203872	0.493098	0.679276
genus Desulfovibrio	HLA DR on CD14+ CD16- monocyte	rs56343159	0.20764	0.419629	0.620729
genus Desulfovibrio	HLA DR on CD14+ CD16- monocyte	rs569008	-0.00352446	0.384436	0.992685
genus Desulfovibrio	HLA DR on CD14+ CD16- monocyte	rs598954	-0.539869	0.562011	0.336752
genus Desulfovibrio	HLA DR on CD14+ CD16- monocyte	rs6580353	0.254352	0.383668	0.507364
genus Desulfovibrio	HLA DR on CD14+ CD16- monocyte	rs6768265	-0.616776	0.432564	0.153909
genus Desulfovibrio	HLA DR on CD14+ CD16- monocyte	rs68108857	0.0185625	0.218988	0.932448
genus Desulfovibrio	HLA DR on CD14+ CD16- monocyte	rs6815450	-0.258569	0.378967	0.495049
genus Desulfovibrio	HLA DR on CD14+ CD16- monocyte	rs6837565	0.742006	0.423733	0.0799258
genus Desulfovibrio	HLA DR on CD14+ CD16- monocyte	rs7138278	-0.284688	0.408976	0.486368
genus Desulfovibrio	HLA DR on CD14+ CD16- monocyte	rs7189855	0.359587	0.436208	0.409741
genus Desulfovibrio	HLA DR on CD14+ CD16- monocyte	rs72647089	0.147475	0.333508	0.658349
genus Desulfovibrio	HLA DR on CD14+ CD16- monocyte	rs72923956	-0.274438	0.443815	0.536337
genus Desulfovibrio	HLA DR on CD14+ CD16- monocyte	rs73426270	-0.400288	0.431988	0.354124
genus Desulfovibrio	HLA DR on CD14+ CD16- monocyte	rs75838882	0.0703585	0.32592	0.829084
[truncated: 394 more rows]

## Sheet: Stable 3
Stable3: Sensitivity analysis and MR Presso analysis in MR forward analysis
Exposure	Outcome	method	Number of SNPs	Beta	Se	pval	R^2	F	OR(95%CI)	Q	Cochran's Q statistic (P-value)	Egger intercept(P-value)
phylum Firmicutes	GPA	Inverse variance weighted (fixed effects)	62	0.519019	0.176369	0.00325263	0.0796905	19.8922	1.68(1.19-2.37)	63.3084	0.394876	0.868718
phylum Firmicutes	GPA	Inverse variance weighted	62	0.519019	0.179676	0.00386905	0.0796905	19.8922	1.68(1.18-2.39)	63.3084	0.394876	0.868718
phylum Firmicutes	GPA	MR Egger	62	0.58984	0.4635	0.208077	0.0796905	19.8922	1.8(0.73-4.47)	63.3084	0.394876	0.868718
phylum Firmicutes	GPA	Weighted median	62	0.402257	0.260931	0.123165	0.0796905	19.8922	1.5(0.9-2.49)	63.3084	0.394876	0.868718
genus Ruminococcus torques group	GPA	Inverse variance weighted (fixed effects)	55	-0.511461	0.198445	0.00995619	0.0701218	19.538	0.6(0.41-0.88)	65.5217	0.135334	0.819145
genus Ruminococcus torques group	GPA	Inverse variance weighted	55	-0.511461	0.218593	0.0192945	0.0701218	19.538	0.6(0.39-0.92)	65.5217	0.135334	0.819145
genus Ruminococcus torques group	GPA	MR Egger	55	-0.372002	0.645744	0.566997	0.0701218	19.538	0.69(0.19-2.44)	65.5217	0.135334	0.819145
genus Ruminococcus torques group	GPA	Weighted median	55	-0.354289	0.299182	0.236336	0.0701218	19.538	0.7(0.39-1.26)	65.5217	0.135334	0.819145
genus Desulfovibrio	GPA	Inverse variance weighted (fixed effects)	54	0.363833	0.144879	0.012029	0.0689322	19.5386	1.44(1.08-1.91)	44.2915	0.797139	0.750619
genus Desulfovibrio	GPA	Inverse variance weighted	54	0.363833	0.144879	0.012029	0.0689322	19.5386	1.44(1.08-1.91)	44.2915	0.797139	0.750619
genus Desulfovibrio	GPA	MR Egger	54	0.231297	0.43938	0.600836	0.0689322	19.5386	1.26(0.53-2.98)	44.2915	0.797139	0.750619
genus Desulfovibrio	GPA	Weighted median	54	0.320067	0.218656	0.143251	0.0689322	19.5386	1.38(0.9-2.11)	44.2915	0.797139	0.750619
genus Lactococcus	GPA	Inverse variance weighted (fixed effects)	46	0.272587	0.110105	0.0132971	0.0592064	19.5077	1.31(1.06-1.63)	52.7648	0.199048	0.915235
genus Lactococcus	GPA	Inverse variance weighted	46	0.272587	0.119226	0.0222364	0.0592064	19.5077	1.31(1.04-1.66)	52.7648	0.199048	0.915235
genus Lactococcus	GPA	MR Egger	46	0.224192	0.467871	0.634187	0.0592064	19.5077	1.25(0.5-3.13)	52.7648	0.199048	0.915235
genus Lactococcus	GPA	Weighted median	46	0.343946	0.161141	0.0328067	0.0592064	19.5077	1.41(1.03-1.93)	52.7648	0.199048	0.915235
genus Eubacterium oxidoreducens group	GPA	Inverse variance weighted (fixed effects)	36	-0.324588	0.139718	0.0201704	0.0456318	18.9515	0.72(0.55-0.95)	40.6401	0.23584	0.908014
genus Eubacterium oxidoreducens group	GPA	Inverse variance weighted	36	-0.324588	0.150555	0.0310885	0.0456318	18.9515	0.72(0.54-0.97)	40.6401	0.23584	0.908014
genus Eubacterium oxidoreducens group	GPA	MR Egger	36	-0.398175	0.650329	0.544434	0.0456318	18.9515	0.67(0.19-2.4)	40.6401	0.23584	0.908014
genus Eubacterium oxidoreducens group	GPA	Weighted median	36	-0.591921	0.208549	0.00453577	0.0456318	18.9515	0.55(0.37-0.83)	40.6401	0.23584	0.908014
family Defluviitaleaceae	GPA	Inverse variance weighted (fixed effects)	47	-0.330675	0.154073	0.0318552	0.0611227	19.7494	0.72(0.53-0.97)	42.6463	0.613524	0.555724
family Defluviitaleaceae	GPA	Inverse variance weighted	47	-0.330675	0.154073	0.0318552	0.0611227	19.7494	0.72(0.53-0.97)	42.6463	0.613524	0.555724
family Defluviitaleaceae	GPA	MR Egger	47	0.0109889	0.595803	0.985366	0.0611227	19.7494	1.01(0.31-3.25)	42.6463	0.613524	0.555724
family Defluviitaleaceae	GPA	Weighted median	47	-0.340428	0.215385	0.11398	0.0611227	19.7494	0.71(0.47-1.09)	42.6463	0.613524	0.555724
genus Defluviitaleaceae UCG011	GPA	Inverse variance weighted (fixed effects)	49	-0.321426	0.15052	0.0327258	0.0636705	19.7839	0.73(0.54-0.97)	48.1037	0.468646	0.956278
genus Defluviitaleaceae UCG011	GPA	Inverse variance weighted	49	-0.321426	0.150683	0.0329142	0.0636705	19.7839	0.73(0.54-0.97)	48.1037	0.468646	0.956278
genus Defluviitaleaceae UCG011	GPA	MR Egger	49	-0.351272	0.562498	0.535329	0.0636705	19.7839	0.7(0.23-2.12)	48.1037	0.468646	0.956278
genus Defluviitaleaceae UCG011	GPA	Weighted median	49	-0.323815	0.222862	0.146228	0.0636705	19.7839	0.72(0.47-1.12)	48.1037	0.468646	0.956278
genus Ruminococcaceae UCG004	GPA	Inverse variance weighted (fixed effects)	43	-0.354391	0.169353	0.0363832	0.0568072	19.9763	0.7(0.5-0.98)	29.6627	0.923883	0.782198
genus Ruminococcaceae UCG004	GPA	Inverse variance weighted	43	-0.354391	0.169353	0.0363832	0.0568072	19.9763	0.7(0.5-0.98)	29.6627	0.923883	0.782198
genus Ruminococcaceae UCG004	GPA	MR Egger	43	-0.157437	0.727741	0.829798	0.0568072	19.9763	0.85(0.21-3.56)	29.6627	0.923883	0.782198
genus Ruminococcaceae UCG004	GPA	Weighted median	43	-0.260024	0.238877	0.276363	0.0568072	19.9763	0.77(0.48-1.23)	29.6627	0.923883	0.782198
genus Ruminiclostridium5	GPA	Inverse variance weighted (fixed effects)	52	0.414886	0.202	0.0399869	0.066788	19.6165	1.51(1.02-2.25)	59.7383	0.187969	0.745912
genus Ruminiclostridium5	GPA	Inverse variance weighted	52	0.414886	0.218622	0.0577317	0.066788	19.6165	1.51(0.99-2.32)	59.7383	0.187969	0.745912
genus Ruminiclostridium5	GPA	MR Egger	52	0.221391	0.633485	0.728195	0.066788	19.6165	1.25(0.36-4.32)	59.7383	0.187969	0.745912
genus Ruminiclostridium5	GPA	Weighted median	52	0.168916	0.293775	0.565303	0.066788	19.6165	1.18(0.67-2.11)	59.7383	0.187969	0.745912
genus Prevotella9	GPA	Inverse variance weighted (fixed effects)	69	-0.267185	0.130956	0.0413236	0.0881871	19.9544	0.77(0.59-0.99)	68.5476	0.458586	0.0530321
genus Prevotella9	GPA	Inverse variance weighted	69	-0.267185	0.131482	0.0421433	0.0881871	19.9544	0.77(0.59-0.99)	68.5476	0.458586	0.0530321
genus Prevotella9	GPA	MR Egger	69	0.460942	0.392209	0.244057	0.0881871	19.9544	1.59(0.74-3.42)	68.5476	0.458586	0.0530321
genus Prevotella9	GPA	Weighted median	69	-0.137837	0.174021	0.428319	0.0881871	19.9544	0.87(0.62-1.23)	68.5476	0.458586	0.0530321
genus Phascolarctobacterium	GPA	Inverse variance weighted (fixed effects)	50	0.330151	0.162011	0.0415674	0.0637205	19.4031	1.39(1.01-1.91)	45.1799	0.628749	0.565618
genus Phascolarctobacterium	GPA	Inverse variance weighted	50	0.330151	0.162011	0.0415674	0.0637205	19.4031	1.39(1.01-1.91)	45.1799	0.628749	0.565618
genus Phascolarctobacterium	GPA	MR Egger	50	0.63374	0.549209	0.254248	0.0637205	19.4031	1.88(0.64-5.53)	45.1799	0.628749	0.565618
genus Phascolarctobacterium	GPA	Weighted median	50	0.509027	0.232574	0.0286213	0.0637205	19.4031	1.66(1.05-2.62)	45.1799	0.628749	0.565618
MR PRESSO
Exposure	MR Analysis	Causal Estimate	Sd	P-value	Global	Count
family Defluviitaleaceae	Outlier-corrected	NA	NA	NA	0.623667	0
genus Defluviitaleaceae UCG011	Outlier-corrected	NA	NA	NA	0.492333	0
genus Desulfovibrio	Outlier-corrected	NA	NA	NA	0.797	0
genus Eubacterium oxidoreducens group	Outlier-corrected	NA	NA	NA	0.259333	0
genus Lactococcus	Outlier-corrected	NA	NA	NA	0.220667	0
genus Phascolarctobacterium	Outlier-corrected	NA	NA	NA	0.649667	0
genus Prevotella9	Outlier-corrected	NA	NA	NA	0.457667	0
genus Ruminiclostridium5	Outlier-corrected	NA	NA	NA	0.193667	0
genus Ruminococcaceae UCG004	Outlier-corrected	NA	NA	NA	0.927667	0
genus Ruminococcus torques group	Outlier-corrected	NA	NA	NA	0.142333	0
phylum Firmicutes	Outlier-corrected	NA	NA	NA	0.387333	0

## Sheet: Stable 4
Stable4: Sensitivity analysis analysis in MR Reverse analysis
Exposure	Outcome	method	Number.of.SNPs	Beta	Se	pval	R^2	F	Q	Cochran s Q statistic P value	Egger intercept Pvalue
Wegener granulomatosis	family Defluviitaleaceae	Inverse variance weighted (fixed effects)	21	0.00905935	0.0114849	0.430226	0.00106955	18.6569	27.1647	0.130692	0.27935
Wegener granulomatosis	family Defluviitaleaceae	Inverse variance weighted	21	0.00905935	0.0133849	0.498512	0.00106955	18.6569	27.1647	0.130692	0.27935
Wegener granulomatosis	family Defluviitaleaceae	MR Egger	21	0.0588886	0.0466832	0.222414	0.00106955	18.6569	27.1647	0.130692	0.27935
Wegener granulomatosis	family Defluviitaleaceae	Weighted median	21	0.0156138	0.018272	0.392819	0.00106955	18.6569	27.1647	0.130692	0.27935
Wegener granulomatosis	genus Defluviitaleaceae UCG011	Inverse variance weighted (fixed effects)	21	0.00958927	0.0114983	0.404295	0.00106955	18.6569	26.7321	0.14297	0.292929
Wegener granulomatosis	genus Defluviitaleaceae UCG011	Inverse variance weighted	21	0.00958927	0.0132933	0.470688	0.00106955	18.6569	26.7321	0.14297	0.292929
Wegener granulomatosis	genus Defluviitaleaceae UCG011	MR Egger	21	0.0577411	0.0464419	0.228881	0.00106955	18.6569	26.7321	0.14297	0.292929
Wegener granulomatosis	genus Defluviitaleaceae UCG011	Weighted median	21	0.0183507	0.0169844	0.279946	0.00106955	18.6569	26.7321	0.14297	0.292929
Wegener granulomatosis	genus Desulfovibrio	Inverse variance weighted (fixed effects)	21	-0.00263411	0.0109006	0.809053	0.00106955	18.6569	24.3244	0.228507	0.881259
Wegener granulomatosis	genus Desulfovibrio	Inverse variance weighted	21	-0.00263411	0.0120215	0.826558	0.00106955	18.6569	24.3244	0.228507	0.881259
Wegener granulomatosis	genus Desulfovibrio	MR Egger	21	0.00371769	0.0437281	0.933136	0.00106955	18.6569	24.3244	0.228507	0.881259
Wegener granulomatosis	genus Desulfovibrio	Weighted median	21	0.00738195	0.0164205	0.653029	0.00106955	18.6569	24.3244	0.228507	0.881259
Wegener granulomatosis	genus Eubacterium oxidoreducens group	Inverse variance weighted (fixed effects)	19	-0.00470466	0.0147078	0.749064	0.000970468	18.7087	27.2889	0.0737345	0.393594
Wegener granulomatosis	genus Eubacterium oxidoreducens group	Inverse variance weighted	19	-0.00470466	0.0181094	0.795026	0.000970468	18.7087	27.2889	0.0737345	0.393594
Wegener granulomatosis	genus Eubacterium oxidoreducens group	MR Egger	19	-0.0600946	0.065852	0.374229	0.000970468	18.7087	27.2889	0.0737345	0.393594
Wegener granulomatosis	genus Eubacterium oxidoreducens group	Weighted median	19	-0.0361757	0.0222952	0.10468	0.000970468	18.7087	27.2889	0.0737345	0.393594
Wegener granulomatosis	genus Lactococcus	Inverse variance weighted (fixed effects)	18	-0.0205838	0.0171554	0.230201	0.000916061	18.6399	12.885	0.743849	0.412016
Wegener granulomatosis	genus Lactococcus	Inverse variance weighted	18	-0.0205838	0.0171554	0.230201	0.000916061	18.6399	12.885	0.743849	0.412016
Wegener granulomatosis	genus Lactococcus	MR Egger	18	0.0296599	0.0620663	0.639203	0.000916061	18.6399	12.885	0.743849	0.412016
Wegener granulomatosis	genus Lactococcus	Weighted median	18	-0.015275	0.0238225	0.521391	0.000916061	18.6399	12.885	0.743849	0.412016
Wegener granulomatosis	genus Phascolarctobacterium	Inverse variance weighted (fixed effects)	21	-0.00624773	0.0100407	0.533786	0.00106955	18.6569	20.2885	0.440019	0.79325
Wegener granulomatosis	genus Phascolarctobacterium	Inverse variance weighted	21	-0.00624773	0.0101129	0.536708	0.00106955	18.6569	20.2885	0.440019	0.79325
Wegener granulomatosis	genus Phascolarctobacterium	MR Egger	21	-0.0157592	0.0372516	0.677011	0.00106955	18.6569	20.2885	0.440019	0.79325
Wegener granulomatosis	genus Phascolarctobacterium	Weighted median	21	0.003809	0.0143297	0.790384	0.00106955	18.6569	20.2885	0.440019	0.79325
Wegener granulomatosis	genus Prevotella9	Inverse variance weighted (fixed effects)	21	-0.00598641	0.0105218	0.569387	0.00106955	18.6569	30.9386	0.0560069	0.277408
Wegener granulomatosis	genus Prevotella9	Inverse variance weighted	21	-0.00598641	0.0130865	0.647348	0.00106955	18.6569	30.9386	0.0560069	0.277408
Wegener granulomatosis	genus Prevotella9	MR Egger	21	0.044966	0.0473849	0.35456	0.00106955	18.6569	30.9386	0.0560069	0.277408
Wegener granulomatosis	genus Prevotella9	Weighted median	21	-0.00802878	0.0156919	0.608896	0.00106955	18.6569	30.9386	0.0560069	0.277408
Wegener granulomatosis	genus Ruminiclostridium5	Inverse variance weighted (fixed effects)	22	0.00669744	0.00787975	0.39535	0.00111638	18.5893	16.3868	0.747539	0.610557
Wegener granulomatosis	genus Ruminiclostridium5	Inverse variance weighted	22	0.00669744	0.00787975	0.39535	0.00111638	18.5893	16.3868	0.747539	0.610557
Wegener granulomatosis	genus Ruminiclostridium5	MR Egger	22	-0.00684432	0.0273335	0.804832	0.00111638	18.5893	16.3868	0.747539	0.610557
Wegener granulomatosis	genus Ruminiclostridium5	Weighted median	22	0.00747405	0.0110146	0.497417	0.00111638	18.5893	16.3868	0.747539	0.610557
Wegener granulomatosis	genus Ruminococcaceae UCG004	Inverse variance weighted (fixed effects)	21	-0.00145322	0.0106743	0.891709	0.00106955	18.6569	19.9954	0.458219	0.124664
Wegener granulomatosis	genus Ruminococcaceae UCG004	Inverse variance weighted	21	-0.00145322	0.0106743	0.891709	0.00106955	18.6569	19.9954	0.458219	0.124664
Wegener granulomatosis	genus Ruminococcaceae UCG004	MR Egger	21	-0.0591678	0.0374787	0.130908	0.00106955	18.6569	19.9954	0.458219	0.124664
Wegener granulomatosis	genus Ruminococcaceae UCG004	Weighted median	21	-0.00563084	0.0146954	0.701594	0.00106955	18.6569	19.9954	0.458219	0.124664
Wegener granulomatosis	genus Ruminococcus torques group	Inverse variance weighted (fixed effects)	22	0.00790115	0.00780638	0.311471	0.00111638	18.5893	25.8247	0.213213	0.478338
Wegener granulomatosis	genus Ruminococcus torques group	Inverse variance weighted	22	0.00790115	0.0086568	0.361395	0.00111638	18.5893	25.8247	0.213213	0.478338
Wegener granulomatosis	genus Ruminococcus torques group	MR Egger	22	0.0289736	0.0304514	0.352724	0.00111638	18.5893	25.8247	0.213213	0.478338
Wegener granulomatosis	genus Ruminococcus torques group	Weighted median	22	0.0136917	0.0110374	0.214795	0.00111638	18.5893	25.8247	0.213213	0.478338
Wegener granulomatosis	phylum Firmicutes	Inverse variance weighted (fixed effects)	22	0.00349675	0.00769546	0.649547	0.00111638	18.5893	29.6464	0.0993272	0.0951127
Wegener granulomatosis	phylum Firmicutes	Inverse variance weighted	22	0.00349675	0.00914347	0.702141	0.00111638	18.5893	29.6464	0.0993272	0.0951127
Wegener granulomatosis	phylum Firmicutes	MR Egger	22	-0.0474623	0.030368	0.13376	0.00111638	18.5893	29.6464	0.0993272	0.0951127
Wegener granulomatosis	phylum Firmicutes	Weighted median	22	-0.00687919	0.0111112	0.535835	0.00111638	18.5893	29.6464	0.0993272	0.0951127

## Sheet: Stable 5
Stable5: MR and Sensitivity analysis between Mediator and GPA
Mediator	Outcome	method	Number.of.SNPs	Beta	Se	pval	R^2	F	OR(95%CI)	Q	Cochrans Q statistic Pvalue	Egger intercept Pvalue
Naive-mature B cell %lymphocyte	GPA	Inverse variance weighted (fixed effects)	85	-0.0878709	0.04365	0.0441062	0.430913	31.8024	0.92(0.84-1)	105.719	0.0547781	0.724414
Naive-mature B cell %lymphocyte	GPA	Inverse variance weighted	85	-0.0878709	0.048969	0.0727463	0.430913	31.8024	0.92(0.83-1.01)	105.719	0.0547781	0.724414
Naive-mature B cell %lymphocyte	GPA	MR Egger	85	-0.0717555	0.0670701	0.287784	0.430913	31.8024	0.93(0.82-1.06)	105.719	0.0547781	0.724414
Naive-mature B cell %lymphocyte	GPA	Weighted median	85	-0.0520277	0.0696834	0.455287	0.430913	31.8024	0.95(0.83-1.09)	105.719	0.0547781	0.724414
CD11c+ HLA DR++ monocyte Absolute Count	GPA	Inverse variance weighted (fixed effects)	87	0.0633515	0.028109	0.0242102	0.526236	37.421	1.07(1.01-1.13)	99.3312	0.154221	0.548366
CD11c+ HLA DR++ monocyte Absolute Count	GPA	Inverse variance weighted	87	0.0633515	0.0302092	0.0359855	0.526236	37.421	1.07(1-1.13)	99.3312	0.154221	0.548366
CD11c+ HLA DR++ monocyte Absolute Count	GPA	MR Egger	87	0.051788	0.0358833	0.15263	0.526236	37.421	1.05(0.98-1.13)	99.3312	0.154221	0.548366
CD11c+ HLA DR++ monocyte Absolute Count	GPA	Weighted median	87	0.0963102	0.0424666	0.0233349	0.526236	37.421	1.1(1.01-1.2)	99.3312	0.154221	0.548366
CD33- HLA DR- Absolute Count	GPA	Inverse variance weighted (fixed effects)	84	0.0830572	0.032581	0.0107954	0.838016	109.197	1.09(1.02-1.16)	82.1651	0.505266	0.320169
CD33- HLA DR- Absolute Count	GPA	Inverse variance weighted	84	0.0830572	0.032581	0.0107954	0.838016	109.197	1.09(1.02-1.16)	82.1651	0.505266	0.320169
CD33- HLA DR- Absolute Count	GPA	MR Egger	84	0.112644	0.0440065	0.0123119	0.838016	109.197	1.12(1.03-1.22)	82.1651	0.505266	0.320169
CD33- HLA DR- Absolute Count	GPA	Weighted median	84	0.0944338	0.0623379	0.129806	0.838016	109.197	1.1(0.97-1.24)	82.1651	0.505266	0.320169
Central Memory CD4-CD8- T cell Absolute Count	GPA	Inverse variance weighted (fixed effects)	59	-0.164613	0.0633901	0.00940891	0.308191	25.1813	0.85(0.75-0.96)	70.2392	0.130089	0.622889
Central Memory CD4-CD8- T cell Absolute Count	GPA	Inverse variance weighted	59	-0.164613	0.0697586	0.0182869	0.308191	25.1813	0.85(0.74-0.97)	70.2392	0.130089	0.622889
Central Memory CD4-CD8- T cell Absolute Count	GPA	MR Egger	59	-0.198196	0.0976914	0.0471591	0.308191	25.1813	0.82(0.68-0.99)	70.2392	0.130089	0.622889
Central Memory CD4-CD8- T cell Absolute Count	GPA	Weighted median	59	-0.175983	0.102585	0.0862562	0.308191	25.1813	0.84(0.69-1.03)	70.2392	0.130089	0.622889
CD8+ T cell %T cell	GPA	Inverse variance weighted (fixed effects)	97	-0.100548	0.043795	0.0216826	0.488616	35.1656	0.9(0.83-0.99)	91.5772	0.60869	0.480033
CD8+ T cell %T cell	GPA	Inverse variance weighted	97	-0.100548	0.043795	0.0216826	0.488616	35.1656	0.9(0.83-0.99)	91.5772	0.60869	0.480033
CD8+ T cell %T cell	GPA	MR Egger	97	-0.0683304	0.0631081	0.281659	0.488616	35.1656	0.93(0.83-1.06)	91.5772	0.60869	0.480033
CD8+ T cell %T cell	GPA	Weighted median	97	-0.089813	0.0722766	0.214005	0.488616	35.1656	0.91(0.79-1.05)	91.5772	0.60869	0.480033
CD8+ T cell %leukocyte	GPA	Inverse variance weighted (fixed effects)	100	-0.122354	0.0513271	0.0171341	0.513142	37.5956	0.88(0.8-0.98)	107.188	0.269724	0.258584
CD8+ T cell %leukocyte	GPA	Inverse variance weighted	100	-0.122354	0.0534074	0.0219656	0.513142	37.5956	0.88(0.8-0.98)	107.188	0.269724	0.258584
CD8+ T cell %leukocyte	GPA	MR Egger	100	-0.0373576	0.0918629	0.68514	0.513142	37.5956	0.96(0.8-1.15)	107.188	0.269724	0.258584
CD8+ T cell %leukocyte	GPA	Weighted median	100	-0.0302019	0.0875754	0.730194	0.513142	37.5956	0.97(0.82-1.15)	107.188	0.269724	0.258584
CD28- CD25++ CD8+ T cell Absolute Count	GPA	Inverse variance weighted (fixed effects)	89	-0.0723265	0.0356572	0.042521	0.536726	39.573	0.93(0.87-1)	99.1521	0.195641	0.0779654
CD28- CD25++ CD8+ T cell Absolute Count	GPA	Inverse variance weighted	89	-0.0723265	0.0378492	0.0560159	0.536726	39.573	0.93(0.86-1)	99.1521	0.195641	0.0779654
CD28- CD25++ CD8+ T cell Absolute Count	GPA	MR Egger	89	-0.0254074	0.0457149	0.579788	0.536726	39.573	0.97(0.89-1.07)	99.1521	0.195641	0.0779654
CD28- CD25++ CD8+ T cell Absolute Count	GPA	Weighted median	89	-0.00963016	0.0568588	0.865506	0.536726	39.573	0.99(0.89-1.11)	99.1521	0.195641	0.0779654
CD24 on IgD- CD38dim B cell	GPA	Inverse variance weighted (fixed effects)	19	-0.17489	0.0670261	0.00907311	0.101026	21.4643	0.84(0.74-0.96)	25.5441	0.110648	0.232358
CD24 on IgD- CD38dim B cell	GPA	Inverse variance weighted	19	-0.17489	0.079846	0.0284992	0.101026	21.4643	0.84(0.72-0.98)	25.5441	0.110648	0.232358
CD24 on IgD- CD38dim B cell	GPA	MR Egger	19	-0.264368	0.106823	0.0241601	0.101026	21.4643	0.77(0.62-0.95)	25.5441	0.110648	0.232358
CD24 on IgD- CD38dim B cell	GPA	Weighted median	19	-0.133529	0.110592	0.227275	0.101026	21.4643	0.88(0.7-1.09)	25.5441	0.110648	0.232358
CD25 on naive-mature B cell	GPA	Inverse variance weighted (fixed effects)	19	0.225552	0.10963	0.0396492	0.20207	48.4759	1.25(1.01-1.55)	17.2723	0.504465	0.251552
CD25 on naive-mature B cell	GPA	Inverse variance weighted	19	0.225552	0.10963	0.0396492	0.20207	48.4759	1.25(1.01-1.55)	17.2723	0.504465	0.251552
CD25 on naive-mature B cell	GPA	MR Egger	19	0.467813	0.231677	0.0595159	0.20207	48.4759	1.6(1.01-2.51)	17.2723	0.504465	0.251552
CD25 on naive-mature B cell	GPA	Weighted median	19	0.301959	0.158645	0.0569939	0.20207	48.4759	1.35(0.99-1.85)	17.2723	0.504465	0.251552
CD38 on IgD- CD38+ B cell	GPA	Inverse variance weighted (fixed effects)	72	0.0610585	0.0267333	0.0223725	0.363928	28.377	1.06(1.01-1.12)	64.3901	0.697238	0.840029
CD38 on IgD- CD38+ B cell	GPA	Inverse variance weighted	72	0.0610585	0.0267333	0.0223725	0.363928	28.377	1.06(1.01-1.12)	64.3901	0.697238	0.840029
CD38 on IgD- CD38+ B cell	GPA	MR Egger	72	0.0638426	0.0300581	0.0372075	0.363928	28.377	1.07(1-1.13)	64.3901	0.697238	0.840029
CD38 on IgD- CD38+ B cell	GPA	Weighted median	72	0.0349045	0.0404595	0.3883	0.363928	28.377	1.04(0.96-1.12)	64.3901	0.697238	0.840029
CD62L on CD62L+ Dendritic Cell	GPA	Inverse variance weighted (fixed effects)	95	-0.080458	0.0363704	0.0269539	0.637904	51.4601	0.92(0.86-0.99)	89.633	0.608238	0.183514
CD62L on CD62L+ Dendritic Cell	GPA	Inverse variance weighted	95	-0.080458	0.0363704	0.0269539	0.637904	51.4601	0.92(0.86-0.99)	89.633	0.608238	0.183514
CD62L on CD62L+ Dendritic Cell	GPA	MR Egger	95	-0.120321	0.0469874	0.0120558	0.637904	51.4601	0.89(0.81-0.97)	89.633	0.608238	0.183514
CD62L on CD62L+ Dendritic Cell	GPA	Weighted median	95	-0.0814878	0.0572216	0.154425	0.637904	51.4601	0.92(0.82-1.03)	89.633	0.608238	0.183514
CD62L on monocyte	GPA	Inverse variance weighted (fixed effects)	95	-0.103094	0.0336398	0.00217924	0.703879	68.8578	0.9(0.84-0.96)	100.647	0.300783	0.252585
CD62L on monocyte	GPA	Inverse variance weighted	95	-0.103094	0.0348088	0.00305918	0.703879	68.8578	0.9(0.84-0.97)	100.647	0.300783	0.252585
CD62L on monocyte	GPA	MR Egger	95	-0.0696261	0.0453059	0.127738	0.703879	68.8578	0.93(0.85-1.02)	100.647	0.300783	0.252585
CD62L on monocyte	GPA	Weighted median	95	-0.0611724	0.0542474	0.259465	0.703879	68.8578	0.94(0.85-1.05)	100.647	0.300783	0.252585
CD28 on CD39+ secreting CD4 regulatory T cell	GPA	Inverse variance weighted (fixed effects)	92	-0.115892	0.0364802	0.00148884	0.694139	69.7364	0.89(0.83-0.96)	86.4693	0.61483	0.257862
CD28 on CD39+ secreting CD4 regulatory T cell	GPA	Inverse variance weighted	92	-0.115892	0.0364802	0.00148884	0.694139	69.7364	0.89(0.83-0.96)	86.4693	0.61483	0.257862
CD28 on CD39+ secreting CD4 regulatory T cell	GPA	MR Egger	92	-0.0800089	0.0482067	0.100454	0.694139	69.7364	0.92(0.84-1.01)	86.4693	0.61483	0.257862
CD28 on CD39+ secreting CD4 regulatory T cell	GPA	Weighted median	92	-0.0942957	0.0623114	0.130204	0.694139	69.7364	0.91(0.81-1.03)	86.4693	0.61483	0.257862
CD28 on resting CD4 regulatory T cell	GPA	Inverse variance weighted (fixed effects)	38	-0.150471	0.0738687	0.0416497	0.328106	37.0102	0.86(0.74-0.99)	29.9755	0.786977	0.915351
CD28 on resting CD4 regulatory T cell	GPA	Inverse variance weighted	38	-0.150471	0.0738687	0.0416497	0.328106	37.0102	0.86(0.74-0.99)	29.9755	0.786977	0.915351
CD28 on resting CD4 regulatory T cell	GPA	MR Egger	38	-0.13989	0.123401	0.264447	0.328106	37.0102	0.87(0.68-1.11)	29.9755	0.786977	0.915351
CD28 on resting CD4 regulatory T cell	GPA	Weighted median	38	-0.0894614	0.118291	0.449481	0.328106	37.0102	0.91(0.73-1.15)	29.9755	0.786977	0.915351
HLA DR on CD14+ CD16- monocyte	GPA	Inverse variance weighted (fixed effects)	16	0.387874	0.0702377	3.34568e-08	0.410927	157.479	1.47(1.28-1.69)	49.6901	1.35288e-05	0.0332082
HLA DR on CD14+ CD16- monocyte	GPA	Inverse variance weighted	16	0.387874	0.127838	0.00241244	0.410927	157.479	1.47(1.15-1.89)	49.6901	1.35288e-05	0.0332082
HLA DR on CD14+ CD16- monocyte	GPA	MR Egger	16	0.862764	0.230111	0.00215619	0.410927	157.479	2.37(1.51-3.72)	49.6901	1.35288e-05	0.0332082
HLA DR on CD14+ CD16- monocyte	GPA	Weighted median	16	0.48279	0.102906	2.7112e-06	0.410927	157.479	1.62(1.32-1.98)	49.6901	1.35288e-05	0.0332082
HLA DR on CD14+ monocyte	GPA	Inverse variance weighted (fixed effects)	23	0.398411	0.0685657	6.22305e-09	0.424226	115.484	1.49(1.3-1.7)	70.8697	4.82327e-07	0.0253023
HLA DR on CD14+ monocyte	GPA	Inverse variance weighted	23	0.398411	0.123063	0.00120594	0.424226	115.484	1.49(1.17-1.9)	70.8697	4.82327e-07	0.0253023
HLA DR on CD14+ monocyte	GPA	MR Egger	23	0.887621	0.231731	0.000973852	0.424226	115.484	2.43(1.54-3.83)	70.8697	4.82327e-07	0.0253023
HLA DR on CD14+ monocyte	GPA	Weighted median	23	0.508518	0.101216	5.0577e-07	0.424226	115.484	1.66(1.36-2.03)	70.8697	4.82327e-07	0.0253023
CD39 on monocyte	GPA	Inverse variance weighted (fixed effects)	94	-0.0559485	0.0229426	0.0147432	0.604974	45.8466	0.95(0.9-0.99)	82.0148	0.785285	0.546398
CD39 on monocyte	GPA	Inverse variance weighted	94	-0.0559485	0.0229426	0.0147432	0.604974	45.8466	0.95(0.9-0.99)	82.0148	0.785285	0.546398
CD39 on monocyte	GPA	MR Egger	94	-0.0469831	0.0273069	0.0886926	0.604974	45.8466	0.95(0.9-1.01)	82.0148	0.785285	0.546398
CD39 on monocyte	GPA	Weighted median	94	-0.0211897	0.0385228	0.582281	0.604974	45.8466	0.98(0.91-1.06)	82.0148	0.785285	0.546398
CD4 on CD39+ secreting CD4 regulatory T cell	GPA	Inverse variance weighted (fixed effects)	22	0.208405	0.0825165	0.0115496	0.228455	38.9912	1.23(1.05-1.45)	22.4796	0.37234	0.100204
CD4 on CD39+ secreting CD4 regulatory T cell	GPA	Inverse variance weighted	22	0.208405	0.085374	0.0146433	0.228455	38.9912	1.23(1.04-1.46)	22.4796	0.37234	0.100204
CD4 on CD39+ secreting CD4 regulatory T cell	GPA	MR Egger	22	0.0472033	0.124724	0.709074	0.228455	38.9912	1.05(0.82-1.34)	22.4796	0.37234	0.100204
CD4 on CD39+ secreting CD4 regulatory T cell	GPA	Weighted median	22	0.0286435	0.119025	0.809826	0.228455	38.9912	1.03(0.81-1.3)	22.4796	0.37234	0.100204
CD11c on granulocyte	GPA	Inverse variance weighted (fixed effects)	16	-0.329318	0.104882	0.00169016	0.184157	39.9677	0.72(0.59-0.88)	15.6984	0.402372	0.606218
CD11c on granulocyte	GPA	Inverse variance weighted	16	-0.329318	0.107296	0.00214605	0.184157	39.9677	0.72(0.58-0.89)	15.6984	0.402372	0.606218
CD11c on granulocyte	GPA	MR Egger	16	-0.431731	0.223185	0.0735342	0.184157	39.9677	0.65(0.42-1.01)	15.6984	0.402372	0.606218
CD11c on granulocyte	GPA	Weighted median	16	-0.205115	0.157582	0.193039	0.184157	39.9677	0.81(0.6-1.11)	15.6984	0.402372	0.606218
HLA DR on CD33+ HLA DR+ CD14-	GPA	Inverse variance weighted (fixed effects)	24	0.16021	0.0525053	0.00227841	0.669048	130.897	1.17(1.06-1.3)	37.8809	0.0262311	0.918018
HLA DR on CD33+ HLA DR+ CD14-	GPA	Inverse variance weighted	24	0.16021	0.0673828	0.0174252	0.669048	130.897	1.17(1.03-1.34)	37.8809	0.0262311	0.918018
HLA DR on CD33+ HLA DR+ CD14-	GPA	MR Egger	24	0.172202	0.134198	0.212779	0.669048	130.897	1.19(0.91-1.55)	37.8809	0.0262311	0.918018
HLA DR on CD33+ HLA DR+ CD14-	GPA	Weighted median	24	0.120372	0.0888069	0.175278	0.669048	130.897	1.13(0.95-1.34)	37.8809	0.0262311	0.918018

## Sheet: Stable 6
Stable6: MR and Sensitivity analysis between Microbiota and Mediator
Exposure	Mediator	method	Number.of.SNPs	Beta	Se	pval	R^2	F	Q	Cochrans Q statistic P value	Egger intercept P value
Gut microbiota abundance (family Defluviitaleaceae id.1924)	CD11c on granulocyte	Inverse variance weighted (fixed effects)	50	0.130626	0.0585177	0.0255988	0.0647963	19.7534	50.8752	0.399649	0.726911
Gut microbiota abundance (family Defluviitaleaceae id.1924)	CD11c on granulocyte	Inverse variance weighted	50	0.130626	0.0596269	0.0284721	0.0647963	19.7534	50.8752	0.399649	0.726911
Gut microbiota abundance (family Defluviitaleaceae id.1924)	CD11c on granulocyte	MR Egger	50	0.211431	0.237764	0.378306	0.0647963	19.7534	50.8752	0.399649	0.726911
Gut microbiota abundance (family Defluviitaleaceae id.1924)	CD11c on granulocyte	Simple median	50	0.210982	0.0872796	0.0156355	0.0647963	19.7534	50.8752	0.399649	0.726911
Gut microbiota abundance (family Defluviitaleaceae id.1924)	CD11c on granulocyte	Weighted median	50	0.176202	0.0897049	0.0495025	0.0647963	19.7534	50.8752	0.399649	0.726911
Gut microbiota abundance (genus Defluviitaleaceae UCG011 id.11287)	CD11c on granulocyte	Inverse variance weighted (fixed effects)	52	0.126055	0.0576879	0.0288803	0.0674102	19.8124	57.6186	0.243734	0.855759
Gut microbiota abundance (genus Defluviitaleaceae UCG011 id.11287)	CD11c on granulocyte	Inverse variance weighted	52	0.126055	0.061317	0.0398028	0.0674102	19.8124	57.6186	0.243734	0.855759
Gut microbiota abundance (genus Defluviitaleaceae UCG011 id.11287)	CD11c on granulocyte	MR Egger	52	0.168153	0.238571	0.484185	0.0674102	19.8124	57.6186	0.243734	0.855759
Gut microbiota abundance (genus Defluviitaleaceae UCG011 id.11287)	CD11c on granulocyte	Simple median	52	0.183584	0.0856355	0.03205	0.0674102	19.8124	57.6186	0.243734	0.855759
Gut microbiota abundance (genus Defluviitaleaceae UCG011 id.11287)	CD11c on granulocyte	Weighted median	52	0.158757	0.0871491	0.0685042	0.0674102	19.8124	57.6186	0.243734	0.855759
Gut microbiota abundance (genus Desulfovibrio id.3173)	CD33- HLA DR- Absolute Count	Inverse variance weighted (fixed effects)	54	-0.0619742	0.0703188	0.378138	0.0689322	19.5386	58.4018	0.283623	0.0180308
Gut microbiota abundance (genus Desulfovibrio id.3173)	CD33- HLA DR- Absolute Count	Inverse variance weighted	54	-0.0619742	0.0738154	0.401142	0.0689322	19.5386	58.4018	0.283623	0.0180308
Gut microbiota abundance (genus Desulfovibrio id.3173)	CD33- HLA DR- Absolute Count	MR Egger	54	0.429733	0.213346	0.0491693	0.0689322	19.5386	58.4018	0.283623	0.0180308
Gut microbiota abundance (genus Desulfovibrio id.3173)	CD33- HLA DR- Absolute Count	Simple median	54	-0.184409	0.107325	0.0857541	0.0689322	19.5386	58.4018	0.283623	0.0180308
Gut microbiota abundance (genus Desulfovibrio id.3173)	CD33- HLA DR- Absolute Count	Weighted median	54	-0.132464	0.10846	0.221967	0.0689322	19.5386	58.4018	0.283623	0.0180308
Gut microbiota abundance (genus Desulfovibrio id.3173)	HLA DR on CD14+ CD16- monocyte	Inverse variance weighted (fixed effects)	54	0.110434	0.0526175	0.0358331	0.0689322	19.5386	52.18	0.506049	0.356489
Gut microbiota abundance (genus Desulfovibrio id.3173)	HLA DR on CD14+ CD16- monocyte	Inverse variance weighted	54	0.110434	0.0526175	0.0358331	0.0689322	19.5386	52.18	0.506049	0.356489
Gut microbiota abundance (genus Desulfovibrio id.3173)	HLA DR on CD14+ CD16- monocyte	MR Egger	54	-0.0286334	0.15847	0.857316	0.0689322	19.5386	52.18	0.506049	0.356489
Gut microbiota abundance (genus Desulfovibrio id.3173)	HLA DR on CD14+ CD16- monocyte	Simple median	54	0.149741	0.0753875	0.0470024	0.0689322	19.5386	52.18	0.506049	0.356489
Gut microbiota abundance (genus Desulfovibrio id.3173)	HLA DR on CD14+ CD16- monocyte	Weighted median	54	0.108948	0.0749394	0.145996	0.0689322	19.5386	52.18	0.506049	0.356489
Gut microbiota abundance (genus Desulfovibrio id.3173)	HLA DR on CD14+ monocyte	Inverse variance weighted (fixed effects)	54	0.108184	0.0527173	0.0401553	0.0689322	19.5386	52.3998	0.497464	0.379797
Gut microbiota abundance (genus Desulfovibrio id.3173)	HLA DR on CD14+ monocyte	Inverse variance weighted	54	0.108184	0.0527173	0.0401553	0.0689322	19.5386	52.3998	0.497464	0.379797
Gut microbiota abundance (genus Desulfovibrio id.3173)	HLA DR on CD14+ monocyte	MR Egger	54	-0.0244757	0.158768	0.87808	0.0689322	19.5386	52.3998	0.497464	0.379797
Gut microbiota abundance (genus Desulfovibrio id.3173)	HLA DR on CD14+ monocyte	Simple median	54	0.156683	0.0779418	0.0444046	0.0689322	19.5386	52.3998	0.497464	0.379797
Gut microbiota abundance (genus Desulfovibrio id.3173)	HLA DR on CD14+ monocyte	Weighted median	54	0.135335	0.0800867	0.0910562	0.0689322	19.5386	52.3998	0.497464	0.379797
Gut microbiota abundance (genus Eubacterium oxidoreducens group id.11339)	HLA DR on CD14+ CD16- monocyte	Inverse variance weighted (fixed effects)	37	-0.112349	0.0506111	0.0264289	0.04684	18.9501	45.7828	0.127252	0.99302
Gut microbiota abundance (genus Eubacterium oxidoreducens group id.11339)	HLA DR on CD14+ CD16- monocyte	Inverse variance weighted	37	-0.112349	0.057075	0.0490167	0.04684	18.9501	45.7828	0.127252	0.99302
Gut microbiota abundance (genus Eubacterium oxidoreducens group id.11339)	HLA DR on CD14+ CD16- monocyte	MR Egger	37	-0.114523	0.253404	0.654102	0.04684	18.9501	45.7828	0.127252	0.99302
Gut microbiota abundance (genus Eubacterium oxidoreducens group id.11339)	HLA DR on CD14+ CD16- monocyte	Simple median	37	-0.0451695	0.0768616	0.556751	0.04684	18.9501	45.7828	0.127252	0.99302
Gut microbiota abundance (genus Eubacterium oxidoreducens group id.11339)	HLA DR on CD14+ CD16- monocyte	Weighted median	37	-0.0589654	0.07435	0.427732	0.04684	18.9501	45.7828	0.127252	0.99302
Gut microbiota abundance (genus Eubacterium oxidoreducens group id.11339)	HLA DR on CD14+ monocyte	Inverse variance weighted (fixed effects)	37	-0.110205	0.050704	0.0297435	0.04684	18.9501	45.4056	0.135341	0.917231
Gut microbiota abundance (genus Eubacterium oxidoreducens group id.11339)	HLA DR on CD14+ monocyte	Inverse variance weighted	37	-0.110205	0.0569437	0.0529502	0.04684	18.9501	45.4056	0.135341	0.917231
Gut microbiota abundance (genus Eubacterium oxidoreducens group id.11339)	HLA DR on CD14+ monocyte	MR Egger	37	-0.135965	0.252784	0.594069	0.04684	18.9501	45.4056	0.135341	0.917231
Gut microbiota abundance (genus Eubacterium oxidoreducens group id.11339)	HLA DR on CD14+ monocyte	Simple median	37	-0.0209682	0.0773726	0.786389	0.04684	18.9501	45.4056	0.135341	0.917231
Gut microbiota abundance (genus Eubacterium oxidoreducens group id.11339)	HLA DR on CD14+ monocyte	Weighted median	37	-0.0668423	0.0737729	0.364906	0.04684	18.9501	45.4056	0.135341	0.917231
Gut microbiota abundance (genus Lactococcus id.1851)	CD28 on CD39+ secreting CD4 regulatory T cell	Inverse variance weighted (fixed effects)	47	-0.0867422	0.0395586	0.0283251	0.0606302	19.58	55.9667	0.149003	0.207161
Gut microbiota abundance (genus Lactococcus id.1851)	CD28 on CD39+ secreting CD4 regulatory T cell	Inverse variance weighted	47	-0.0867422	0.0436342	0.046818	0.0606302	19.58	55.9667	0.149003	0.207161
Gut microbiota abundance (genus Lactococcus id.1851)	CD28 on CD39+ secreting CD4 regulatory T cell	MR Egger	47	0.119262	0.166693	0.478019	0.0606302	19.58	55.9667	0.149003	0.207161
Gut microbiota abundance (genus Lactococcus id.1851)	CD28 on CD39+ secreting CD4 regulatory T cell	Simple median	47	-0.116575	0.0594457	0.0498748	0.0606302	19.58	55.9667	0.149003	0.207161
Gut microbiota abundance (genus Lactococcus id.1851)	CD28 on CD39+ secreting CD4 regulatory T cell	Weighted median	47	-0.0738677	0.0578295	0.201484	0.0606302	19.58	55.9667	0.149003	0.207161
Gut microbiota abundance (genus Phascolarctobacterium id.2168)	CD38 on IgD- CD38+ B cell	Inverse variance weighted (fixed effects)	56	0.0718839	0.0569836	0.207135	0.071242	19.5177	70.546	0.0772033	0.0135178
Gut microbiota abundance (genus Phascolarctobacterium id.2168)	CD38 on IgD- CD38+ B cell	Inverse variance weighted	56	0.0718839	0.0645364	0.265343	0.071242	19.5177	70.546	0.0772033	0.0135178
Gut microbiota abundance (genus Phascolarctobacterium id.2168)	CD38 on IgD- CD38+ B cell	MR Egger	56	0.628164	0.226362	0.00756643	0.071242	19.5177	70.546	0.0772033	0.0135178
Gut microbiota abundance (genus Phascolarctobacterium id.2168)	CD38 on IgD- CD38+ B cell	Simple median	56	0.0513114	0.0849346	0.545758	0.071242	19.5177	70.546	0.0772033	0.0135178
Gut microbiota abundance (genus Phascolarctobacterium id.2168)	CD38 on IgD- CD38+ B cell	Weighted median	56	0.0855457	0.0821865	0.297935	0.071242	19.5177	70.546	0.0772033	0.0135178
Gut microbiota abundance (genus Ruminiclostridium5 id.11355)	CD33- HLA DR- Absolute Count	Inverse variance weighted (fixed effects)	56	0.105135	0.0924325	0.255362	0.0718836	19.7071	47.324	0.759474	0.0189532
Gut microbiota abundance (genus Ruminiclostridium5 id.11355)	CD33- HLA DR- Absolute Count	Inverse variance weighted	56	0.105135	0.0924325	0.255362	0.0718836	19.7071	47.324	0.759474	0.0189532
Gut microbiota abundance (genus Ruminiclostridium5 id.11355)	CD33- HLA DR- Absolute Count	MR Egger	56	0.626893	0.234646	0.00995635	0.0718836	19.7071	47.324	0.759474	0.0189532
Gut microbiota abundance (genus Ruminiclostridium5 id.11355)	CD33- HLA DR- Absolute Count	Simple median	56	0.102277	0.136947	0.45516	0.0718836	19.7071	47.324	0.759474	0.0189532
Gut microbiota abundance (genus Ruminiclostridium5 id.11355)	CD33- HLA DR- Absolute Count	Weighted median	56	0.203601	0.1481	0.169208	0.0718836	19.7071	47.324	0.759474	0.0189532
Gut microbiota abundance (genus Ruminococcaceae UCG004 id.11362)	Central Memory CD4-CD8- T cell Absolute Count	Inverse variance weighted (fixed effects)	44	0.102663	0.0496783	0.0387761	0.0580871	19.9879	44.4134	0.411945	0.779936
Gut microbiota abundance (genus Ruminococcaceae UCG004 id.11362)	Central Memory CD4-CD8- T cell Absolute Count	Inverse variance weighted	44	0.102663	0.0504881	0.0420114	0.0580871	19.9879	44.4134	0.411945	0.779936
Gut microbiota abundance (genus Ruminococcaceae UCG004 id.11362)	Central Memory CD4-CD8- T cell Absolute Count	MR Egger	44	0.156743	0.198974	0.435263	0.0580871	19.9879	44.4134	0.411945	0.779936
Gut microbiota abundance (genus Ruminococcaceae UCG004 id.11362)	Central Memory CD4-CD8- T cell Absolute Count	Simple median	44	0.0653663	0.0720307	0.364154	0.0580871	19.9879	44.4134	0.411945	0.779936
Gut microbiota abundance (genus Ruminococcaceae UCG004 id.11362)	Central Memory CD4-CD8- T cell Absolute Count	Weighted median	44	0.0666965	0.0701341	0.341612	0.0580871	19.9879	44.4134	0.411945	0.779936
Gut microbiota abundance (genus Ruminococcus torques group id.14377)	CD62L on monocyte	Inverse variance weighted (fixed effects)	57	0.186179	0.072147	0.00986417	0.0730286	19.6927	46.2176	0.82132	0.719885
Gut microbiota abundance (genus Ruminococcus torques group id.14377)	CD62L on monocyte	Inverse variance weighted	57	0.186179	0.072147	0.00986417	0.0730286	19.6927	46.2176	0.82132	0.719885
Gut microbiota abundance (genus Ruminococcus torques group id.14377)	CD62L on monocyte	MR Egger	57	0.250043	0.1913	0.196626	0.0730286	19.6927	46.2176	0.82132	0.719885
Gut microbiota abundance (genus Ruminococcus torques group id.14377)	CD62L on monocyte	Simple median	57	0.270804	0.111817	0.0154417	0.0730286	19.6927	46.2176	0.82132	0.719885
Gut microbiota abundance (genus Ruminococcus torques group id.14377)	CD62L on monocyte	Weighted median	57	0.220164	0.104477	0.0350917	0.0730286	19.6927	46.2176	0.82132	0.719885

## Sheet: Stable 7
Stable7: MVMR analysi and Mediation effect
				MVMR
Exposure	Mediator	Outcome	Total effect	SNP number	Direct effect	Se	pval	Inderect effect	Effect proportion
family Defluviitaleaceae	CD11c on granulocyte	GPA	-0.330675	59	-0.282903	0.155067	0.0680926	-0.0477715	0.144467
genus Defluviitaleaceae UCG011	CD11c on granulocyte	GPA	-0.321426	68	-0.222345	0.145303	0.125963	-0.0990809	0.308254
genus Desulfovibrio	CD33- HLA DR- Absolute Count	GPA	0.363833	94	0.356525	0.136368	0.00893759	0.00730792	0.0200859
genus Desulfovibrio	HLA DR on CD14+ CD16- monocyte	GPA	0.363833	65	0.346526	0.156984	0.0272866	0.017307	0.0475686
genus Desulfovibrio	HLA DR on CD14+ monocyte	GPA	0.363833	76	0.236135	0.172137	0.170131	0.127698	0.35098
genus Eubacterium oxidoreducens group	HLA DR on CD14+ CD16- monocyte	GPA	-0.324588	47	-0.267347	0.175644	0.127985	-0.0572408	0.176349
genus Eubacterium oxidoreducens group	HLA DR on CD14+ monocyte	GPA	-0.324588	58	-0.194416	0.17649	0.270651	-0.130173	0.401039
genus Lactococcus	CD28 on CD39+ secreting CD4 regulatory T cell	GPA	0.272587	85	0.235071	0.11709	0.0446848	0.0375166	0.137631
genus Phascolarctobacterium	CD38 on IgD- CD38+ B cell	GPA	0.330151	80	0.258839	0.150406	0.0852633	0.0713124	0.215999
genus Ruminiclostridium5	CD33- HLA DR- Absolute Count	GPA	0.414886	92	0.348819	0.202863	0.085527	0.0660665	0.15924
genus Ruminococcaceae UCG004	Central Memory CD4-CD8- T cell Absolute Count	GPA	-0.354391	69	-0.332626	0.164667	0.0433842	-0.0217648	0.0614147
genus Ruminococcus torques group	CD8+ T cell %T cell	GPA	-0.511461	114	-0.526387	0.205285	0.010342	0.0149261	-0.0291832
genus Ruminococcus torques group	CD62L on CD62L+ Dendritic Cell	GPA	-0.511461	104	-0.570883	0.204797	0.00531065	0.0594218	-0.11618
genus Ruminococcus torques group	CD62L on monocyte	GPA	-0.511461	93	-0.450388	0.218971	0.0397021	-0.0610733	0.11941
